# Supplementary material for: Integrated Transcriptome and Metabolome Analyses Uncover Cholesterol-Responsive Gene Networks
Source: Int J Mol Sci. 2025 Jul 23;26(15):7108. doi: 10.3390/ijms26157108 (PMC12346660; doi:10.3390/ijms26157108)
Supplement: Supplementary file 1 [file ijms-26-07108-s001.zip]

Archive with 2 entries (2 files):
- Supplementary Figure.pdf
- Tables.xlsx
