# Supplementary material for: Integrated Transcriptome and Metabolome Analyses Uncover Cholesterol-Responsive Gene Networks
Source: Int J Mol Sci. 2025 Jul 23;26(15):7108. doi: 10.3390/ijms26157108 (PMC12346660; doi:10.3390/ijms26157108)
Supplement: Supplementary file 1 [file ijms-26-07108-s001.zip › Tables.xlsx]

## Sheet: Table S1
Table 1. Quality of mRNA sequencing data output.
sample	raw_reads	clean_reads	clean_bases	Q20	Q30	GC_pct
V_6h_1	43491572	41960908	6.29G	98.68	95.92	50.54
V_6h_2	47683924	45855678	6.88G	98.5	95.46	51
V_6h_3	47966326	46133408	6.92G	98.7	95.95	50.76
C_6h_1	45288456	43896872	6.58G	98.42	95.18	50.15
C_6h_2	48214022	46762314	7.01G	98.63	95.7	50.09
C_6h_3	45376740	43916774	6.59G	98.43	95.18	49.85
V_24h_1	45830636	44569214	6.69G	98.51	95.4	49.97
V_24h_2	47250736	45773056	6.87G	98.58	95.52	48.97
V_24h_3	46411672	45061160	6.76G	98.6	95.59	49.07
C_24h_1	48467868	46738302	7.01G	98.66	95.76	48.27
C_24h_2	46577282	45240938	6.79G	98.64	95.69	48.98
C_24h_3	45881362	44667342	6.7G	98.16	94.29	48.71

## Sheet: Table S2 C_vs_V_6h.diff.
logFC	AveExpr	t	P.Value	adj.P.Val	B	Type	gene
8.88178419700125e-16	2.52832083357372	1.72517317689521e-15	0.999999999999999	1	-7.29966	None	GAS6-DT
8.04528192169349	5.35597429418008	9.80313329235021	0.00028440525991383	0.0232840541547754	1.12507295320059	Up	ABCA1
6.66133814775094e-16	1.96896353186951	1.33964845477929e-15	1	1	-7.29966	None	IQANK1
6.66133814775094e-16	1.60245164068587	8.41329964705364e-16	1	1	-7.29966	None	AP001269.2
6.30521543971696e-05	8.68569508536712	0.000596616921130023	0.999548784684452	1	-7.29966	None	LIMD1
5.88873477092498	7.73414228626494	28.2448616365422	2.28630002303608e-06	0.00237763410124148	5.61245074731768	Up	ABCG1
4.44089209850063e-16	3.0247138209175	1.55091206416157e-15	1	1	-7.29966	None	AC007285.2
4.44089209850063e-16	1.52832083357372	7.92592430396485e-16	1	1	-7.29966	None	AC005096.1
4.44089209850063e-16	1.96896353186951	6.55307618856417e-16	1	1	-7.29966	None	KCNT1
4.44089209850063e-16	1.19498750024039	6.14657084786051e-16	1	1	-7.29966	None	LINC02340
4.44089209850063e-16	1.19498750024039	5.5450703349232e-16	1	1	-7.29966	None	USP27X-AS1
4.44089209850063e-16	1.19498750024039	4.93533474472439e-16	1	1	-7.29966	None	CELA2B
4.44089209850063e-16	1.30229686520284	4.93319553963435e-16	1	1	-7.29966	None	AC110609.1
4.44089209850063e-16	1.19498750024039	5.5450703349232e-16	1	1	-7.29966	None	NKPD1
4.44089209850063e-16	1.05664166714744	6.39518387153416e-16	1	1	-7.29966	None	SYTL5
4.44089209850063e-16	1.19498750024039	6.14657084786051e-16	1	1	-7.29966	None	FGG
3.41945227701002	5.73198011596731	15.8955837800024	3.20436220466385e-05	0.00967176890978779	3.40211962509779	Up	MYLIP
2.63962107909153	2.18146470645282	3.2926303975014	0.0242233443132196	0.181472255303462	-3.93199	Up	LAMA4-AS1
2.55392603259066	1.94363	4.10955058546089	0.0108667980529857	0.118791531380509	-3.01894	Up	CPA2
2.54311887335987	1.60489277001327	6.17414499594617	0.0021213543154826	0.0541182976695214	-1.14141	Up	AL161430.1
2.52832083357372	1.26416041678686	9.35419578520368	0.000350296863492195	0.02529002024267	0.895126008332121	Up	AC010531.3
2.52832083357372	1.79248125036058	4.51244	0.00758729164934403	0.0992426817994172	-2.60666	Up	KCNJ16
2.49803880780775e-05	9.51446774288733	0.000259758798197486	0.999803547048709	1	-7.29966	None	ABHD14B
2.49728436544322	1.24864218272161	7.68797738895301	0.000829577036956252	0.0373787121040072	-0.0708448	Up	TTLL6
2.44661666762821	1.2233083338141	5.68463109239637	0.00299456906578842	0.0629361948289693	-1.53728	Up	RORB
2.38985129672524	3.44655481575044	7.58262951544477	0.000880823788585026	0.0379800302093495	-0.138725	Up	AC027117.1
2.37642767231499	1.18821383615749	10.8508870506727	0.00018063459053198	0.0198631743763146	1.61998549148881	Up	SYNGR4
2.37642767231499	3.01883153493405	8.83685132245179	0.000450595181042809	0.0278969863833008	0.615263230665425	Up	ARHGAP25
2.36820585409647	5.0865559710752	5.95056348943001	0.00247608748140041	0.0574360588741139	-1.31885	Up	PTPRK
2.32115804132496	2.79620921919865	6.13968646520909	0.00217186384759382	0.0548031299537194	-1.1684	Up	CD180
2.30991718447245	2.68327942580994	6.72519915397492	0.00147661097358978	0.0471236409049313	-0.726678	Up	LINC02028
2.30229686520284	1.15114843260142	14.5208048793823	4.83930132940124e-05	0.0115890076686126	2.99539931285647	Up	SLC6A3
2.30229686520284	3.01280259950847	9.74383817312903	0.000292192760242712	0.0236129452567755	1.09535465284095	Up	KLHDC7B
2.30229686520284	1.15114843260142	6.05595624200568	0.00230070364457371	0.0560516384622363	-1.23452	Up	AMTN
2.2807834478046	2.1403917239023	3.38829283621564	0.0219348294350445	0.171323650155204	-3.81969	Up	LMNTD1
2.22414178065717	1.97372505723563	3.50920916542631	0.0193893556915656	0.159579464432778	-3.67977	Up	LINC01559
2.22044604925031e-16	1.96896353186951	4.46549484926428e-16	1	1	-7.29966	None	AC027449.1
2.22044604925031e-16	1	2.92626840806665e-16	1	1	-7.29966	None	ROPN1B
2.22044604925031e-16	1.52832083357372	3.96296215198243e-16	1	1	-7.29966	None	AL139393.3
2.22044604925031e-16	1.52832083357372	5.81788538469013e-16	1	1	-7.29966	None	LINC02561
2.22044604925031e-16	1.52832083357372	3.96296215198243e-16	1	1	-7.29966	None	AL359317.2
2.19498750024039	2.48746875060096	2.3747540148077	0.0676000904519862	0.313846824685537	-5.07216	None	ALOX5AP
2.17683823889959	2.67338162017095	2.53689281920534	0.0558619345564022	0.28416422547372	-4.86398	None	BMF
2.16395103210989	1.08197551605495	7.76076252405779	0.000796256587489017	0.0366687868194391	-0.0244667	Up	AL162727.2
2.16395103210989	1.41530884938828	6.74362942812641	0.00145946079837444	0.0469498587890489	-0.713333	Up	GLDN
2.1531438728791	2.27155943667994	3.1487540850058	0.0282006852068875	0.196792079610849	-4.10347	Up	AC009229.3
2.13077247425959	1.39871957046313	5.56957355206257	0.0032584368478094	0.0652520862600488	-1.63437	Up	AC090559.1
2.13077247425959	1.39871957046313	5.56957355206257	0.0032584368478094	0.0652520862600488	-1.63437	Up	SH2D1B
2.13077247425959	1.39871957046313	4.13330411913613	0.010632376594881	0.117236927136866	-2.99395	Up	AL358933.1
2.12573240467078	7.66917102461177	14.0585744568549	5.60626096258077e-05	0.0116549731108948	2.8471742769915	Up	DDIT3
2.12210740474861	1.72772036904097	4.76487266602875	0.00612545579815635	0.0903287020164611	-2.36059	Up	AC105429.1
2.11328333429488	1.05664166714744	4.30183991799939	0.00912906928750591	0.108254841590089	-2.81911	Up	RBPJL
2.10730936496245	1.72032134914789	4.36538869526902	0.00862798202320508	0.106006966966814	-2.75431	Up	PCAT1
2.0938111055531	2.64935719346242	2.44557381360578	0.0621681973373283	0.300779775916329	-4.98099	None	LINC02806
2.0889288468983	1.37779775678248	2.78317455442876	0.0421253220341959	0.241358396564301	-4.55236	Up	LINC02009
2.08010477644457	3.00901592009179	4.09509270555301	0.0110124411737217	0.119378483896181	-3.03419	Up	C10orf90
2.06546573760117	3.72500473448419	3.87153926972684	0.0135822744757709	0.133909146071236	-3.27418	Up	AC009229.1
2.0606325477028	3.13762563881385	5.95298766206681	0.00247187789010739	0.0573915522733737	-1.3169	Up	CREB5
2.05664166714744	2.08496250072116	3.67061072699656	0.0165049408994304	0.147552881987173	-3.49655	Up	LINC02193
2.05664166714744	1.36165416690705	2.5400478702305	0.0556570889046597	0.283686956508552	-4.85995	None	AC133644.2
2.05664166714744	1.80229686520284	2.51649047826761	0.0572069288805656	0.287918602207874	-4.89006	None	PRG4
2.03294291306802	5.95409786484156	5.23764144024738	0.00419003138038607	0.074904245122609	-1.92364	Up	LURAP1L
2.03251169857145	8.07250171706444	11.5566644854534	0.000136081653466584	0.0174384373377193	1.92404347036238	Up	CHAC1
2.02113082528339	8.10463261033556	10.4263403959695	0.000215999105139267	0.0213039747320823	1.42609044073879	Up	GDF15
2.00851169736905	3.66334915651783	5.25754468107319	0.00412592859212098	0.0740951706737023	-1.9059	Up	LINC01293
2.00715990913682	2.55153201782665	2.13201497044714	0.0905316832991885	0.351083549537348	-5.38639	None	LINC00313
1.96896353186951	1.31781509926809	5.6597541588039	0.00304939829473778	0.0631204912963478	-1.55813	Up	AC005856.1
1.96896353186951	1.31781509926809	5.6597541588039	0.00304939829473778	0.0631204912963478	-1.55813	Up	AL049629.2
1.96896353186951	0.984481765934753	2.10380481075208	0.0937001889479532	0.357995597609291	-5.42298	None	FAM209B
1.9597066855985	7.62999972216247	2.99086533602476	0.0334492163631306	0.215416392886671	-4.29512	Up	YTHDC1
1.9357849740192	1.30122582034293	2.89698505310815	0.0370926908213395	0.225053545763186	-4.41071	Up	CDH23
1.92141818793814	12.1770448580453	22.1312806613681	7.03132472662964e-06	0.00435736834876778	4.76632887188263	Up	SREBF1
1.91829583405449	2.0664572819897	2.91116516166868	0.0365146129432827	0.223736837192009	-4.39317	Up	FGF21
1.91740445595505	2.06601159293998	2.91917431159619	0.0361926107230554	0.223456137516283	-4.38328	Up	AL162582.1
1.91508351671008	6.30430499869694	8.70957556249848	0.000480372550719238	0.0284953169431877	0.543811768878576	Up	ASNS
1.90474850588871	1.28570758627769	4.20369242394281	0.00997170630444968	0.113598048796591	-2.9204	Up	AC005495.2
1.90474850588871	1.28570758627769	4.20369242394281	0.0099717063044497	0.113598048796591	-2.9204	Up	AC105105.3
1.90474850588871	1.81402841985141	3.90999908210717	0.0130940352653946	0.131282065265244	-3.23233	Up	LINC02535
1.88128539659158	1.60730936496245	3.89716960376242	0.0132545947180695	0.132134543126573	-3.24627	Up	AC027644.3
1.8715699480384	1.60245164068587	4.69602583937375	0.00648839774589943	0.0928071499568512	-2.42679	Up	AL591845.1
1.8691101045832	1.60122171895827	2.20936558310902	0.0824206391206521	0.346762369558721	-5.28608	None	AC009268.2
1.86165416690705	0.930827083453526	14.2931767890683	5.19992957315137e-05	0.0115890076686126	2.92317488468286	Up	COL20A1
1.86165416690705	0.930827083453526	4.32549050307429	0.00893869045815971	0.10755623119972	-2.79492	Up	MTTP
1.84864325636182	3.69829765981003	8.53788881737967	0.000524389116733447	0.0297036898378784	0.445721606863408	Up	CDH17
1.84810683874127	2.31402841985141	2.30671876993294	0.0733120671751809	0.328965414091462	-5.16002	None	AC091435.2
1.83061769877656	0.915308849388279	7.98752039837325	0.00070228629073437	0.0349623191340453	0.117362871937806	Up	AL157385.2
1.8031303120459	2.42988598959667	3.71621176619312	0.0157822730830841	0.144021470958325	-3.44553	Up	MAP3K20-AS1
1.79743914092625	1.56538623712979	4.69828178356941	0.00647610952608028	0.0928071499568512	-2.42461	Up	TAT
1.79743914092625	1.23205290379646	3.94603974091739	0.012654978041436	0.128770312710826	-3.19333	Up	KCNJ2
1.79743914092625	0.898719570463127	3.63061327634625	0.0171705380008971	0.150562239411437	-3.54157	Up	LINC00705
1.79743914092625	0.898719570463127	3.63061327634624	0.0171705380008972	0.150562239411437	-3.54157	Up	PWRN1
1.79743914092625	1.42704040403685	2.26458217951647	0.0771126391203563	0.336425676476055	-5.21454	None	PKD2L1
1.79079485405871	5.70763460774176	7.32282795870957	0.00102438368585113	0.0406977951737492	-0.310045	Up	INHBE
1.77643587508432	3.65001867716291	3.07815276618211	0.030422140125325	0.204435475970934	-4.18873	Up	AC034213.1
1.77397603162912	0.88698801581456	4.79030465643615	0.00599748395025366	0.0890100520863481	-2.3363	Up	CHRM5
1.77397603162912	0.88698801581456	4.79030465643615	0.00599748395025366	0.0890100520863481	-2.3363	Up	NR0B2
1.77397603162912	0.88698801581456	4.79030465643615	0.0059974839502537	0.0890100520863481	-2.3363	Up	AC010320.4
1.76914284173075	2.6585474524945	3.12564489304855	0.0289067868245038	0.199167443214376	-4.1313	Up	AC092903.2
1.76180073962075	3.11898220903242	4.61534737764533	0.0069464945086787	0.0952354183761156	-2.50524	Up	C6orf132
1.74754649804601	6.4763758176519	13.3714779445975	7.03844382522375e-05	0.012505467709894	2.61499940342334	Up	TCP11L2
1.74648864489846	2.79154015650372	3.96492142512638	0.0124318193929707	0.127483397229923	-3.17298	Up	USP50
1.74293956349863	1.20480311508265	4.52424055655142	0.00751040489451765	0.0986631690705067	-2.59496	Up	SPATA31E1
1.74293956349863	1.53813644841598	2.78867589360549	0.041865071092605	0.240496161662908	-4.54548	Up	AC092756.1
1.73810637360026	2.53571985346679	2.75844387113088	0.0433179292399473	0.245323355892169	-4.58336	Up	LIN7A
1.73752311295027	3.27836778664043	0.986458387539906	0.372562967983405	0.626111724285253	-6.76536	None	KIFC1
1.73322411494545	2.06159955771311	2.44675099328066	0.0620820647382044	0.300537176004154	-4.97947	None	AC135166.1
1.72982251294397	7.84880587078858	13.5948463454161	6.52879226025148e-05	0.012505467709894	2.69209249873838	Up	ADM2
1.7233083338141	0.861654166907052	13.2310023607674	7.38371079422482e-05	0.0125441045055578	2.56568972196485	Up	SLC16A12
1.7233083338141	0.861654166907052	13.2310023607674	7.3837107942249e-05	0.0125441045055578	2.56568972196484	Up	SPATA21
1.7233083338141	1.19498750024039	4.19269042717227	0.010071731617149	0.114301122026941	-2.93185	Up	DNM3OS
1.7233083338141	1.19498750024039	4.19269042717227	0.010071731617149	0.114301122026941	-2.93185	Up	NRCAM
1.7233083338141	1.19498750024039	4.19269042717227	0.010071731617149	0.114301122026941	-2.93185	Up	AC011330.2
1.7233083338141	2.19498750024039	2.09842930081596	0.0943173341891579	0.359531018884173	-5.42995	None	LINC02544
1.71710310775832	3.95368562683324	3.99303516173601	0.0121079986530961	0.125760727002059	-3.14278	Up	C1RL
1.70954286169041	4.41401131139221	3.52860932200023	0.0190134923242526	0.158669556864483	-3.65753	Up	LINC01411
1.70847689714979	3.26384467874019	8.78018816712319	0.000463569001133735	0.028091328243801	0.58358417815621	Up	AC016831.6
1.70700513365379	2.89659690580855	0.903223358502986	0.410889109543797	0.667072384958278	-6.84508	None	HLA-B
1.69984522451697	3.91648006053727	4.71058830417812	0.00640955686151372	0.0925012042802532	-2.41273	Up	AL356234.3
1.69227186568361	1.84613593284181	2.8924146466646	0.0372812106176857	0.225487418733525	-4.41637	Up	AL355490.2
1.69227186568361	1.51280259950847	2.25145609322905	0.0783399544023285	0.339839400465305	-5.23154	None	AP001931.1
1.6901297759638	1.95237425294435	2.66215202652382	0.0483359939616043	0.26207615420184	-4.70469	Up	ALKAL2
1.67658244779802	2.03327872413939	2.94327452701677	0.0352428918891395	0.220675223261064	-4.35357	Up	RCVRN
1.67658244779802	1.69994539080606	1.99866058546353	0.106595172382187	0.374646678897467	-5.55924	None	ALDH8A1
1.66791737828704	2.69561285605057	3.69968919841871	0.016039792844543	0.145116970148606	-3.46398	Up	C2CD4D-AS1
1.66666666666667	0.833333333333333	5.36978171310715	0.00378548599609299	0.0706847245510518	-1.80682	Up	CPA5
1.66666666666667	1.16666666666667	2.68957709620344	0.0468434819561182	0.255997620005647	-4.67003	Up	AP000781.1
1.66666666666667	1.16666666666667	2.68957709620344	0.0468434819561182	0.255997620005647	-4.67003	Up	CARS1-AS1
1.66666666666667	1.5	2.40591110144689	0.0651486000768204	0.309078405779967	-5.03201	None	AL391001.1
1.66529853388909	2.65245980649031	2.14481149523854	0.089132517932845	0.347675916645105	-5.36979	None	AL031283.1
1.65909330783331	1.16287998724999	3.38933141534521	0.021911384957671	0.171217721759068	-3.81848	Up	ANKRD55
1.65909330783331	1.82954665391665	2.65230576286152	0.0488847443641594	0.263288590130067	-4.71716	Up	AC012236.1
1.64587538971471	7.06539062358861	10.7044693302489	0.00019197985803162	0.0202884253107126	1.55408916844344	Up	ECM2
1.64190853392113	6.11107584015504	7.22550026411834	0.0010852969484405	0.0413204546388015	-0.375704	Up	SLC7A11-AS1
1.64160416786859	2.15413541726763	1.95585336568976	0.112373748161338	0.385365957457878	-5.6146	None	GBP3
1.63563019853617	2.20779009974886	5.90166216289252	0.00256285932266496	0.0586880728989055	-1.3584	Up	DUSP23
1.63563019853617	1.48448176593475	4.70159282718695	0.0064581238232831	0.092798252002412	-2.42141	Up	POPDC2
1.63563019853617	0.817815099268086	4.59559808863356	0.00706437636224587	0.0955082334738176	-2.52458	Up	CYSLTR2
1.63563019853617	0.817815099268086	4.59559808863356	0.00706437636224589	0.0955082334738176	-2.52458	Up	MIR4324
1.63563019853617	0.817815099268086	4.59559808863356	0.00706437636224589	0.0955082334738176	-2.52458	Up	DCHS1
1.63563019853617	1.34613593284181	2.89763236561118	0.0370660777127369	0.225016004597105	-4.40991	Up	AC000085.1
1.63563019853617	1.34613593284181	2.89763236561118	0.037066077712737	0.225016004597105	-4.40991	Up	ERICH6B
1.63563019853617	2.01280259950847	2.65745027439675	0.0485971684355069	0.262665860549367	-4.71064	Up	AC008760.2
1.63563019853617	0.817815099268086	2.14287273571768	0.0893429977608288	0.348036196533087	-5.37231	None	LRRC74B
1.63563019853617	1.87445676641552	2.05819354345322	0.0990770880842136	0.36994534716317	-5.48212	None	C3orf36
1.63563019853617	2.01280259950847	2.04500843632047	0.100692114672974	0.372401725080356	-5.49921	None	AC019080.5
1.63563019853617	1.87445676641552	1.62097180963086	0.170522792349125	0.494322725518432	-6.04147	None	LURAP1L-AS1
1.62482303930538	2.00739901989308	2.34253980348839	0.0702415603417456	0.320877383238769	-5.11373	None	MIR646HG
1.62208287037039	1.67269560209225	3.55809144082192	0.018458294078289	0.156034888204117	-3.62385	Up	AC011595.1
1.62065939124432	5.08875000183132	5.34660121243967	0.00385297906321569	0.071394106132899	-1.82715	Up	MAST4
1.61724968047202	2.14195817356934	1.89144684077223	0.121698117024413	0.403939033707863	-5.69768	None	AL080250.1
1.61236742181722	2.00117121114899	2.8461939901238	0.0392497509019098	0.231802975807192	-4.47373	Up	PRSS41
1.60245164068587	1.66287998724999	3.30374711968416	0.0239437869718527	0.180294484886942	-3.91886	Up	ABO
1.60245164068587	0.801225820342934	2.86121143527202	0.0385975737394468	0.229678483924138	-4.45506	Up	ARL9
1.60245164068587	0.801225820342934	2.06646493274597	0.0980780544884212	0.36771197561268	-5.4714	None	RXFP4
1.59378657117489	2.32521411916116	2.07037784345546	0.0976091975023961	0.366722497874929	-5.46633	None	ABI3
1.58976229374136	2.65653531377773	2.88762654290938	0.0374798719809871	0.226201197630102	-4.4223	Up	AL683887.1
1.58496250072116	1.12581458369391	3.61506815879884	0.0174375775745887	0.15168931622973	-3.55914	Up	LINC02243
1.58496250072116	1.12581458369391	3.61506815879884	0.0174375775745887	0.15168931622973	-3.55914	Up	NEURL3
1.58496250072116	1.12581458369391	3.61506815879884	0.0174375775745888	0.15168931622973	-3.55914	Up	AC104850.2
1.58496250072116	1.12581458369391	3.61506815879884	0.0174375775745888	0.15168931622973	-3.55914	Up	AC009303.2
1.58496250072116	1.12581458369391	3.61506815879884	0.0174375775745888	0.15168931622973	-3.55914	Up	AP003469.3
1.58496250072116	1.12581458369391	3.61506815879884	0.0174375775745888	0.15168931622973	-3.55914	Up	RFPL1S
1.57984651261001	2.58736239723126	2.47059406992639	0.0603655216992634	0.296641241586886	-4.94886	None	AC007365.1
1.57898853138874	3.28677863113759	5.29359597935901	0.00401275551423081	0.0728609945660399	-1.8739	Up	SPATA46
1.57898853138874	1.31781509926809	3.15001646472396	0.0281626838753696	0.196731106942846	-4.10195	Up	AC009690.2
1.57898853138874	1.65114843260142	3.0955011926525	0.0298583385322741	0.202580352734442	-4.16771	Up	SRGAP2-AS1
1.57898853138874	1.84613593284181	2.60446429479027	0.0516518904526999	0.271561261803304	-4.77786	None	OR51C1P
1.57898853138874	1.65114843260142	1.86587841615207	0.125621522072939	0.410958357266783	-5.73057	None	AP001269.4
1.57141517255537	2.64736175318474	2.70888	0.0458239348343051	0.252970739415825	-4.64568	Up	AC073332.1
1.57141517255537	1.45237425294435	2.23809484540536	0.0796110779184028	0.343036932234576	-5.24885	None	AC007387.2
1.56932884239815	3.66111662789228	5.19569584657426	0.00432903744289612	0.0759204640918253	-1.96119	Up	AC012181.1
1.56681323938036	2.05252492704272	1.7617108006836	0.143015991610193	0.444631002955889	-5.86387	None	LAMA2
1.55392603259066	2.44363	1.38775255182587	0.228217030321125	0.585228284719066	-6.32585	None	TMEM255B
1.55069223219323	2.71113109011582	2.79267594739376	0.0416769762002494	0.239773123811828	-4.54048	Up	BDKRB2
1.54795206325824	2.16395103210989	4.52961840140794	0.00747565640166579	0.098414431172864	-2.58963	Up	KCNJ10
1.54795206325824	1.10730936496245	3.01327748532221	0.0326405427867943	0.21217199737799	-4.2677	Up	AC091153.3
1.54795206325824	1.77397603162912	2.68570885222147	0.0470508418186102	0.256745303689789	-4.67491	Up	ZFHX2-AS1
1.54795206325824	1.88128539659157	2.2192022567995	0.0814467580377254	0.346653785654281	-5.27333	None	MYLK-AS2
1.5394806868775	7.2443393775149	21.2609121320535	8.45535289824816e-06	0.00492612792574216	4.61308488822171	Up	RETREG1
1.53577677124987	2.10122171895827	1.69007405017374	0.156402238708026	0.470596791269934	-5.9547	None	LINC01094
1.53363468153006	2.4024475393012	3.51640994364186	0.0192488534460028	0.159529936376302	-3.67151	Up	SLC6A12
1.52832083357372	0.764160416786859	5.65442965545117	0.00306128839713646	0.0631204912963478	-1.56261	Up	KLHL10
1.52832083357372	0.764160416786859	5.65442965545117	0.00306128839713646	0.0631204912963478	-1.56261	Up	CFAP46
1.52832083357372	0.764160416786859	5.65442965545117	0.00306128839713646	0.0631204912963478	-1.56261	Up	CYTL1
1.52832083357372	0.764160416786859	5.65442965545116	0.00306128839713646	0.0631204912963478	-1.56261	Up	LGALS2
1.52832083357372	0.764160416786859	5.65442965545116	0.00306128839713646	0.0631204912963478	-1.56261	Up	KIAA1549L
1.52832083357372	0.764160416786859	5.65442965545116	0.00306128839713646	0.0631204912963478	-1.56261	Up	TNFRSF9
1.52832083357372	0.764160416786859	5.65442965545116	0.00306128839713646	0.0631204912963478	-1.56261	Up	LINC02029
1.52832083357372	1.09749375012019	4.54945463040561	0.0073491125205277	0.0974642492664162	-2.57	Up	SEMA4A
1.52832083357372	1.09749375012019	4.54945463040561	0.00734911252052771	0.0974642492664162	-2.57	Up	AL390198.1
1.52832083357372	1.43082708345353	3.06562392638899	0.0308368526345479	0.20595170146646	-4.20394	Up	AC008464.1
1.52832083357372	1.09749375012019	2.88247194874887	0.0376950770180965	0.226895019091147	-4.42868	Up	AL136531.2
1.52832083357372	1.09749375012019	2.88247194874887	0.0376950770180965	0.226895019091147	-4.42868	Up	LXN
1.52832083357372	1.09749375012019	2.88247194874887	0.0376950770180966	0.226895019091147	-4.42868	Up	AC068946.1
1.52832083357372	2.20480311508265	2.87319666710441	0.0380858453482267	0.228150788537488	-4.44018	Up	AL121885.2
1.52832083357372	1.29248125036058	2.32170366428418	0.0720101090002774	0.324751980319524	-5.14065	None	C1orf61
1.52832083357372	1.29248125036058	2.32170366428418	0.0720101090002777	0.324751980319524	-5.14065	None	ANKRD40CL
1.52832083357372	0.764160416786859	2.1013112132518	0.0939859313065	0.358649741217127	-5.42621	None	AP001189.1
1.52832083357372	0.764160416786859	2.1013112132518	0.0939859313065	0.358649741217127	-5.42621	None	GPR87
1.52832083357372	2.03327872413939	1.98088026376877	0.108956248508206	0.379054567091736	-5.58224	None	TMEM220
1.52832083357372	0.764160416786859	1.89801223501129	0.120711497643524	0.402029305898106	-5.68922	None	AC104123.1
1.52832083357372	1.53813644841598	1.59133295358424	0.176966442562852	0.506390484950391	-6.07839	None	C3orf49
1.52832083357372	1.95914791702724	1.43777459998411	0.214422265616189	0.563367236310097	-6.26618	None	AL355597.1
1.52679441677767	8.20793110846308	8.06390316234848	0.000673675853475317	0.0341300500645909	0.16425278236574	Up	AC090192.2
1.52187700748974	4.28168597848523	3.39424825687425	0.0218007847183812	0.170726245315688	-3.81275	Up	EHF
1.5192680354842	8.76609	18.2945753475526	1.68490459838451e-05	0.00715427627097097	4.00782444655346	Up	SLFN5
1.51609647280892	4.12097764931009	10.0366333145559	0.000256074559104169	0.0224390502698516	1.24024182767723	Up	BHLHA15
1.51477350540794	1.61904091961102	3.13977957623728	0.028472537665512	0.197643118203493	-4.11427	Up	LINC00494
1.51477350540794	1.61904091961102	3.13977957623727	0.028472537665512	0.197643118203493	-4.11427	Up	AC005165.1
1.51477350540794	1.81402841985141	2.98039792009351	0.0338346727010116	0.216096681790382	-4.30795	Up	AC233702.7
1.51477350540794	1.81402841985141	2.98039792009351	0.0338346727010116	0.216096681790382	-4.30795	Up	SNAP25-AS1
1.51477350540794	1.81402841985141	2.98039792009351	0.0338346727010116	0.216096681790382	-4.30795	Up	MRAP
1.50994031550957	2.39060035629096	3.8061362072014	0.0144620891542639	0.137698236520056	-3.34586	Up	AC012065.1
1.50015944764799	3.97598627103766	5.59225313785396	0.00320430151344259	0.0648418105935087	-1.6151	Up	AL132989.1
1.49974420889842	7.03432486920845	10.8115622401282	0.000183600212232185	0.0199980544210465	1.60238583042057	Up	CREBRF
1.49728436544323	1.08197551605495	3.88658034546585	0.0133888478478374	0.132608116819835	-3.25779	Up	CYS1
1.49728436544323	1.08197551605495	3.88658034546585	0.0133888478478374	0.132608116819835	-3.25779	Up	SOCAR
1.49728436544323	1.41530884938828	3.5932326728107	0.0178208369439592	0.15315526830877	-3.58388	Up	IPO9-AS1
1.49728436544323	2.08197551605495	3.16303403680068	0.027774207982631	0.195292642787259	-4.08631	Up	TMEM253
1.49728436544323	2.41530884938828	2.73889823671493	0.0442873408750959	0.247985351721704	-4.6079	Up	SEC24B-AS1
1.49728436544322	2.27696301629533	3.41464086147344	0.0213488765264035	0.168427387573393	-3.78901	Up	AC010973.1
1.4932600880097	2.8539394089673	2.45557071332149	0.0614409076216952	0.299458680493912	-4.96815	None	WASHC5-AS1
1.48125253173619	4.34307790655396	5.0477983492347	0.00486479716122696	0.0807640148993093	-2.09546	Up	CNTD2
1.47681751722184	2.93339625885131	2.13359038469697	0.0903581609146053	0.350738411399485	-5.38435	None	C11orf96
1.47382125614609	2.5343497689993	2.20441647616941	0.0829153854815737	0.346762369558721	-5.2925	None	AL357075.3
1.46941965554926	4.42698169345824	6.19364656193579	0.00209339056320335	0.0536420411069394	-1.1262	Up	AKR1C2
1.46410580759292	3.22933726923969	11.1714743052058	0.000158498619124184	0.0190899394533609	1.76082150531433	Up	SPATA12
1.46410580759292	1.92704040403685	2.56559149178006	0.0540289901890659	0.278619650518007	-4.82735	None	FEZ1
1.46410580759292	1.92704040403685	2.08322857968151	0.0960861530591932	0.362959937641572	-5.44966	None	AC004241.4
1.46410580759292	0.73205290379646	1.93860128879999	0.114795300268881	0.38978745762212	-5.63688	None	MNX1-AS2
1.46410580759292	0.73205290379646	1.93860128879999	0.114795300268881	0.38978745762212	-5.63688	None	AL672310.1
1.46410580759292	0.73205290379646	1.93860128879999	0.114795300268881	0.38978745762212	-5.63688	None	LRRC70
1.46410580759292	2.26037373737018	1.80513447479705	0.135479993374241	0.431481310656276	-5.80846	None	ALG1L
1.46410580759292	1.06538623712979	1.64007359647858	0.166495373637752	0.487100560594764	-6.01758	None	AC007728.2
1.45585692014769	3.19203426766677	5.3271604528813	0.00391068749863352	0.0719842345450162	-1.84425	Up	AKNAD1
1.44649548875722	3.59481769241701	1.85019732880795	0.128092842209666	0.415563569416804	-5.75071	None	ABR
1.44342081541363	3.82144641383591	6.6298655671787	0.00156927449824085	0.0472810577628776	-0.796232	Up	PCDH12
1.44064269829579	0.720321349147894	3.51469754948272	0.0192821590031711	0.159529936376302	-3.67347	Up	AL078604.2
1.44064269829579	0.720321349147894	3.51469754948272	0.0192821590031711	0.159529936376302	-3.67347	Up	TLL2
1.44064269829579	0.720321349147894	3.51469754948272	0.0192821590031711	0.159529936376302	-3.67347	Up	AC005703.7
1.44064269829579	0.720321349147894	3.51469754948272	0.0192821590031711	0.159529936376302	-3.67347	Up	AL162595.2
1.44064269829579	0.720321349147894	3.51469754948272	0.0192821590031711	0.159529936376302	-3.67347	Up	AKR1C8P
1.44064269829579	0.720321349147894	3.51469754948272	0.0192821590031711	0.159529936376302	-3.67347	Up	LINC02532
1.44064269829579	1.58197551605495	3.14427763697969	0.0283359119981076	0.196889948810532	-4.10886	Up	IGFN1
1.44064269829579	1.24864218272161	2.71967442634756	0.0452645855044438	0.251100176274873	-4.63208	Up	AC092418.3
1.44064269829579	1.24864218272161	2.71967442634756	0.0452645855044438	0.251100176274873	-4.63208	Up	MAP3K5-AS1
1.44064269829579	1.24864218272161	2.71967442634756	0.0452645855044438	0.251100176274873	-4.63208	Up	PPM1L
1.44064269829579	1.38698801581456	2.29532088210553	0.0743195651720282	0.331171010431391	-5.17476	None	HSD17B14
1.44064269829579	1.24864218272161	2.1502930841417	0.0885402951588029	0.346762369558721	-5.36268	None	REP15
1.44064269829579	0.720321349147894	2.13417064035227	0.0902943393452811	0.350597301499997	-5.38359	None	AC010478.1
1.44064269829579	0.720321349147894	2.13417064035227	0.0902943393452811	0.350597301499997	-5.38359	None	NFASC
1.44064269829579	0.720321349147894	2.13417064035227	0.0902943393452811	0.350597301499997	-5.38359	None	LINC01164
1.44064269829579	2.35595154768407	1.80832380971235	0.134942921693706	0.43042909017962	-5.80438	None	KLRD1
1.44064269829579	1.58197551605495	1.76548291886079	0.142344550800667	0.443423984911503	-5.85907	None	SYN3
1.44064269829579	1.38698801581456	1.74498478451983	0.146032676959663	0.450195516557518	-5.88515	None	EGOT
1.42680682477294	7.39580113107458	1.1791955609745	0.295284609021093	0.590676211748481	-6.56423	None	SINHCAF
1.42226218023164	2.68009462198532	2.61445872859255	0.0510596897091989	0.269577944487851	-4.76516	None	AC092757.2
1.42226218023164	2.48510712174494	1.91534302175277	0.118147154495322	0.39638143420722	-5.66689	None	AL024498.1
1.42226218023163	2.23945192368954	3.90762408518712	0.0131235863953885	0.131456252050089	-3.23491	Up	PLD5
1.42226218023163	2.76777275726325	2.34115083185153	0.0703579653104103	0.321057877405537	-5.11552	None	SLC26A1
1.42174866736932	7.28153751492658	5.74286398250293	0.00287074694626625	0.0615703171329506	-1.48874	Up	RASA3
1.41234639910028	2.5036123404764	2.76651346629506	0.0429246638889451	0.244120018103485	-4.57324	Up	CNGA3
1.40960623016529	2.03813644841598	3.38281977620738	0.022058853927898	0.171877912029685	-3.82608	Up	AP001885.3
1.40746414044548	3.2244795449631	2.82138282732092	0.0403546500658032	0.235272211647312	-4.50463	Up	PKP1
1.40659499716731	9.18118707146395	14.1198155816867	5.49658873846602e-05	0.0116549731108948	2.86716928497241	Up	DNAJC12
1.40477304026692	2.56404068704051	3.19536110306357	0.026835685333517	0.191371360368707	-4.04758	Up	AL157827.2
1.39989078161212	2.03327872413939	4.40318503607578	0.0083452812953825	0.104376428862667	-2.71605	Up	AC127164.1
1.39680188928642	8.14123269309505	16.3184214942015	2.84238471269176e-05	0.00909416647256706	3.51782620212166	Up	DNAJB9
1.39665698121469	3.05726702295762	3.09988926591699	0.0297176241436922	0.202415965211468	-4.16241	Up	SULF1
1.39500191560496	9.39726849721446	25.7559053145124	3.49804426548718e-06	0.00283428955920339	5.31044606596397	Up	STC2
1.39488187818628	9.75270747520446	13.2648608509253	7.29864978373583e-05	0.0125441045055578	2.57763391124888	Up	CTH
1.38997500048077	0.694987500240385	7.62179956364701	0.000861336858539814	0.0377988067721853	-0.113381	Up	SYNE1-AS1
1.38997500048077	0.694987500240385	7.62179956364701	0.000861336858539814	0.0377988067721853	-0.113381	Up	AC100774.1
1.38997500048077	0.694987500240385	7.62179956364701	0.000861336858539814	0.0377988067721853	-0.113381	Up	AP003559.1
1.38997500048077	0.694987500240385	7.62179956364701	0.000861336858539814	0.0377988067721853	-0.113381	Up	Z83847.1
1.38997500048077	0.694987500240385	7.62179956364701	0.000861336858539814	0.0377988067721853	-0.113381	Up	STMND1
1.38997500048077	1.02832083357372	4.13763135538665	0.010590311347562	0.116961105146158	-2.9894	Up	LINC00520
1.38997500048077	1.02832083357372	4.13763135538665	0.010590311347562	0.116961105146158	-2.9894	Up	AL020997.5
1.38997500048077	1.02832083357372	4.13763135538665	0.010590311347562	0.116961105146158	-2.9894	Up	AL353588.1
1.38997500048077	1.02832083357372	4.13763135538665	0.010590311347562	0.116961105146158	-2.9894	Up	C1orf189
1.38997500048077	1.02832083357372	4.13763135538665	0.010590311347562	0.116961105146158	-2.9894	Up	AC007040.1
1.38997500048077	1.02832083357372	4.13763135538665	0.010590311347562	0.116961105146158	-2.9894	Up	AL109804.1
1.38997500048077	1.02832083357372	4.13763135538665	0.010590311347562	0.116961105146158	-2.9894	Up	AC068279.2
1.38997500048077	1.88997500048077	3.83026288683053	0.0141300264330713	0.136095894733295	-3.31934	Up	AC010883.1
1.38997500048077	1.36165416690705	3.38171339636378	0.0220840234118228	0.171877912029685	-3.82737	Up	UTS2B
1.38997500048077	1.36165416690705	3.38171339636378	0.0220840234118228	0.171877912029685	-3.82737	Up	AL355385.1
1.38997500048077	2.41829583405449	3.20569122036568	0.0265434626093347	0.190316778846323	-4.03524	Up	KYNU
1.38997500048077	1.02832083357372	2.62154637974761	0.0506443083357262	0.268227458883653	-4.75616	None	AP000919.1
1.38997500048077	1.02832083357372	2.62154637974761	0.0506443083357262	0.268227458883653	-4.75616	None	KAZN-AS1
1.38997500048077	1.02832083357372	2.6215463797476	0.0506443083357263	0.268227458883653	-4.75616	None	AL080275.1
1.38997500048077	1.02832083357372	2.6215463797476	0.0506443083357263	0.268227458883653	-4.75616	None	KY
1.38997500048077	1.02832083357372	2.6215463797476	0.0506443083357263	0.268227458883653	-4.75616	None	AC068631.1
1.38997500048077	1.55664166714744	2.25615081836466	0.0778985671836209	0.338746254120479	-5.22546	None	TXK
1.38997500048077	1.69498750024039	2.09472175378947	0.0947455220133713	0.360215322172743	-5.43476	None	TCF21
1.38997500048077	1.36165416690705	2.05700778524773	0.0992211936166579	0.369949299372603	-5.48366	None	AL023583.1
1.38997500048077	1.36165416690705	2.05700778524773	0.0992211936166579	0.369949299372603	-5.48366	None	METTL7B
1.38997500048077	0.694987500240385	1.98731372157639	0.108095609881205	0.377160336872417	-5.57392	None	AC008752.3
1.38997500048077	0.694987500240385	1.98731372157639	0.108095609881205	0.377160336872417	-5.57392	None	AC012485.1
1.38997500048077	2.46896353186951	1.91858001815508	0.117674561065044	0.395504475673401	-5.66271	None	RENBP
1.38997500048077	1.2233083338141	1.78861561980636	0.138297288958168	0.437040792987129	-5.82957	None	ACSL3-AS1
1.38997500048077	2.29743914092625	1.68480356000469	0.157436229270084	0.472711408309178	-5.96135	None	CFAP74
1.38908362238133	2.33017200972684	1.75934703537475	0.143438403220517	0.445115996187005	-5.86688	None	AC097625.2
1.37916784124998	2.32521411916116	3.23535658546038	0.0257243082301845	0.187012585543407	-3.99988	Up	GCOM1
1.37642767231499	1.68821383615749	6.28483727054104	0.00196833081442906	0.0516341607990334	-1.05558	Up	LTF
1.37642767231499	1.68821383615749	6.28483727054103	0.00196833081442906	0.0516341607990334	-1.05558	Up	AC008750.3
1.37642767231499	2.02154716949083	3.79633025953097	0.0145996391155365	0.138280874492976	-3.35667	Up	TPRG1-AS1
1.37642767231499	1.54986800306455	2.53759442239533	0.055816309909907	0.28412352328919	-4.86308	None	LINC01239
1.37642767231499	1.88320133639788	2.36785174952026	0.0681567593290011	0.315379898290176	-5.08106	None	AP001029.1
1.37642767231499	2.02154716949083	2.12610514488191	0.0911858123705052	0.352855571749443	-5.39406	None	ACMSD
1.37642767231499	1.35488050282416	1.72636018907589	0.149468681761636	0.457137304224807	-5.90879	None	NDE1
1.37034377079625	3.23312394865637	2.38019412576067	0.0671648575074823	0.312928028692104	-5.06514	None	LINC01010
1.3684410393336	4.68233833195308	6.48059324117776	0.00172875917176743	0.0484668493132888	-0.906948	Up	TMCC3
1.36776260280401	2.01721463473534	1.91888671994279	0.117629886419987	0.395504475673401	-5.66232	None	AC040169.3
1.36651189118364	2.95237425294435	2.20453351148868	0.0829036488160136	0.346762369558721	-5.29234	None	KLHDC8B
1.36248761375011	2.28369544756092	1.26925276038334	0.264345665957747	0.590676211748481	-6.46356	None	GAPLINC
1.36136634298108	5.52060286912373	12.1969162307046	0.00010670814619477	0.0153635199912148	2.18179822423158	Up	LINC01939
1.36102927735542	4.59908868989181	6.29480799355729	0.00195520551555512	0.0515597985007229	-1.04792	Up	PELI2
1.36002970452269	4.81292941624074	3.94470176983131	0.0126709677225187	0.128880667228802	-3.19478	Up	YBX2
1.35893853235028	2.01280259950847	1.59504559480945	0.176146116335037	0.504898456112741	-6.07378	None	IFNE
1.35893853235028	2.01280259950847	1.59504559480945	0.176146116335038	0.504898456112741	-6.07378	None	Z97353.2
1.35755079313332	4.28868297492868	9.17573563924478	0.000381522899996895	0.0261864209049662	0.800451213570502	Up	AC023157.2
1.35739869486568	4.98193455117136	5.74957308840157	0.00285687652118502	0.0615395276085358	-1.48317	Up	GALNTL6
1.35679644263047	1.98069508651807	2.11856876138428	0.0920273495248309	0.354944553391067	-5.40383	None	AC105020.6
1.35679644263047	2.11904091961102	1.70084519032932	0.154310534168431	0.466995349358243	-5.94109	None	AL450992.2
1.35532467913447	4.19329382619645	4.50446520713171	0.00763982724219988	0.0996962850581474	-2.61459	Up	AP001042.1
1.35296456301786	1.53813644841598	3.06249222597444	0.0309415166141856	0.206265799419526	-4.20774	Up	NPAS1
1.35296456301786	1.73312394865637	2.71702757009348	0.0454010218272167	0.251411670825693	-4.63542	Up	AP001363.1
1.35296456301786	2.39979061532303	2.26532751370306	0.0770435786855233	0.336336753563161	-5.21358	None	LINC00687
1.35296456301786	2.92811144889675	1.96160344542561	0.111578664785692	0.384229375974042	-5.60717	None	ERICH6-AS1
1.35079124511875	5.17393069962297	17.8119223365514	1.90438131044641e-05	0.00757278739512754	3.89533848052406	Up	PCK2
1.34945434052047	3.2178460436201	2.4301607058319	0.0633081845046727	0.303423883338638	-5.0008	None	AC009812.1
1.34813137311948	2.34073235322641	3.46500297032168	0.0202783074593717	0.163610343566729	-3.73066	Up	AL121987.1
1.34620942455571	4.73720231710144	7.03432650798641	0.0012180982656567	0.0431623730569046	-0.507106	Up	LINC02065
1.34324911446469	2.83557558934223	3.13036422537119	0.028760963570543	0.198764043963929	-4.12561	Up	AL133243.3
1.34215740378706	2.25604120261469	4.36266682047859	0.00864877124824487	0.106060847468924	-2.75707	Up	AC093227.1
1.33961967575044	4.18091974864383	2.88257181465259	0.0376908943675077	0.226895019091147	-4.42856	Up	AC012181.2
1.33930730266575	3.94091404840522	9.32297396856124	0.000355530845366634	0.0255207986765757	0.878700356971915	Up	TP63
1.33930730266575	2.11029634962866	1.91626075168672	0.118012966170248	0.396149112755869	-5.6657	None	AP001350.1
1.33732421388869	2.83261313905424	2.27363841465562	0.0762780554795632	0.334018151699706	-5.20282	None	AC074194.1
1.33333333333333	0.666666666666667	4.29582537048572	0.00917824060104375	0.108254841590089	-2.82528	Up	AC008781.1
1.33333333333333	0.666666666666667	4.29582537048572	0.00917824060104375	0.108254841590089	-2.82528	Up	PART1
1.33333333333333	0.666666666666667	4.29582537048572	0.00917824060104375	0.108254841590089	-2.82528	Up	SEC23A-AS1
1.33333333333333	0.666666666666667	4.29582537048572	0.00917824060104375	0.108254841590089	-2.82528	Up	AC048382.1
1.33333333333333	0.666666666666667	4.29582537048572	0.00917824060104375	0.108254841590089	-2.82528	Up	LAYN
1.33333333333333	0.666666666666667	4.29582537048572	0.00917824060104375	0.108254841590089	-2.82528	Up	SIRLNT
1.33333333333333	0.666666666666667	4.29582537048572	0.00917824060104376	0.108254841590089	-2.82528	Up	AC091117.3
1.33333333333333	0.666666666666667	4.29582537048572	0.00917824060104376	0.108254841590089	-2.82528	Up	AC096564.2
1.33333333333333	0.666666666666667	4.29582537048572	0.00917824060104376	0.108254841590089	-2.82528	Up	AC009271.1
1.33333333333333	1	3.04113875009996	0.0316660354839476	0.209123470039927	-4.23372	Up	SHC4
1.33333333333333	2.10730936496245	2.89514565493449	0.0371684323587245	0.225179287067649	-4.41299	Up	AC022540.1
1.33333333333333	1.52832083357372	2.85537316270205	0.0388496548209062	0.230412299378158	-4.46231	Up	AC064801.1
1.33333333333333	1.19498750024039	2.62578708162868	0.0503975775278569	0.267791796749481	-4.75077	None	AC027088.3
1.33333333333333	1.19498750024039	2.62578708162868	0.0503975775278569	0.267791796749481	-4.75077	None	AL138828.1
1.33333333333333	1.52832083357372	2.29530892725749	0.0743206297937794	0.331171010431391	-5.17478	None	TPRG1
1.33333333333333	0.666666666666667	2.15166167696275	0.0883930959959551	0.346762369558721	-5.36091	None	AC009879.3
1.33333333333333	0.666666666666667	2.15166167696275	0.0883930959959552	0.346762369558721	-5.36091	None	AC011479.4
1.33333333333333	1.19498750024039	2.04255714267094	0.100995450876154	0.373107601467752	-5.50239	None	AC012020.1
1.33333333333333	1.96896353186951	2.01229848315254	0.104820940117215	0.373981956619587	-5.54158	None	HM13-AS1
1.33333333333333	0.666666666666667	1.62690940928983	0.169260515731184	0.49237278682044	-6.03405	None	PKN2-AS1
1.33333333333333	1	1.52189773648649	0.193028701661454	0.534514760033464	-6.16409	None	AL121972.1
1.33261717780714	5.33285783441303	9.24394227123494	0.000369207074407067	0.0259813922136119	0.836861948292836	Up	KCP
1.32930905589981	2.96695139315274	3.88878926269544	0.0133607124091011	0.132608116819835	-3.25538	Up	AC024361.1
1.32575997449997	1.66287998724999	1.61155093054202	0.172545021067283	0.498109917927814	-6.05323	None	LINC02868
1.32575997449997	1.85786748749037	1.59883761712164	0.175312177348628	0.503314309756799	-6.06906	None	AL136084.3
1.32466826382235	3.76738398599661	1.31811250734745	0.24884107592603	0.590676211748481	-6.40745	None	MRPL23
1.31978600516755	1.71653466973121	2.45567726170992	0.0614332067673612	0.299458680493912	-4.96801	None	AL034417.3
1.31978600516755	1.71653466973121	2.45567726170992	0.0614332067673612	0.299458680493912	-4.96801	None	SORBS2
1.31752649429053	4.82271427925516	7.02261919558587	0.00122684668083708	0.0432733960779939	-0.51526	Up	CXCL2
1.31584419336862	2.26037373737018	2.25759623653142	0.0777632168168568	0.338274719169282	-5.22359	None	ALKBH3-AS1
1.31584419336862	2.12202790427723	1.57090805970763	0.181548131314766	0.514321359911515	-6.10372	None	AL138885.4
1.31286648511195	3.54369260847997	4.21655093425834	0.00985627378019105	0.11290323307789	-2.90705	Up	AC000065.1
1.31112093565657	3.98132044232826	5.05986765894739	0.00481823811161597	0.0803365102486962	-2.0844	Up	BEST1
1.31072820525748	3.72192155090753	3.48251184254247	0.0199207082665768	0.162396134793814	-3.71047	Up	TMEM217
1.30761071315918	2.95610222178243	6.24422258747363	0.00202289523907872	0.0524211029179623	-1.08692	Up	AC104162.2
1.30761071315918	3.04378035706036	3.14678536762986	0.0282600662600387	0.196794337029435	-4.10584	Up	SPART-AS1
1.30315484642411	3.78234989747164	2.6172983758212	0.05089281431297	0.269093875932571	-4.76155	None	AKR1B10
1.30291064747756	5.83788447610085	6.04737796824949	0.0023144121052234	0.0560516384622363	-1.24134	Up	MASP1
1.30229686520284	2.51280259950847	8.33277024196881	0.000583520493597466	0.0311692012912659	0.325881513379017	Up	AL132639.2
1.30229686520284	1.31781509926809	3.53653103935416	0.0188624395747187	0.157829604617853	-3.64847	Up	TRPV3
1.30229686520284	1.65114843260142	3.42555860148588	0.0211113724676663	0.167150752009551	-3.77633	Up	AL139099.3
1.30229686520284	2.28677863113759	2.84048118289874	0.0395011019530673	0.232558512974006	-4.48083	Up	C11orf91
1.30229686520284	0.984481765934753	2.76048278794062	0.0432181836614896	0.245010621653686	-4.5808	Up	AC087362.2
1.30229686520284	0.984481765934753	2.76048278794062	0.0432181836614896	0.245010621653686	-4.5808	Up	CT69
1.30229686520284	1.51280259950847	2.54164395227753	0.0555537786629499	0.283333319027733	-4.85791	None	AL139407.1
1.30229686520284	1.51280259950847	2.54164395227753	0.0555537786629499	0.283333319027733	-4.85791	None	CYP3A7
1.30229686520284	1.17946926617514	2.40422711972727	0.0652785729467423	0.309316967933003	-5.03417	None	STRA6
1.30229686520284	1.75845779756387	2.0661245866975	0.0981189493181282	0.367802534706241	-5.47184	None	FOLR2
1.30229686520284	0.65114843260142	2.04532958145412	0.100652446403943	0.372348654357881	-5.49879	None	AC016747.4
1.30229686520284	0.65114843260142	2.04532958145412	0.100652446403943	0.372348654357881	-5.49879	None	AMOT
1.30229686520284	0.65114843260142	2.04532958145412	0.100652446403943	0.372348654357881	-5.49879	None	AC087623.3
1.30229686520284	0.65114843260142	2.04532958145412	0.100652446403943	0.372348654357881	-5.49879	None	AL592114.3
1.30229686520284	0.65114843260142	2.04532958145412	0.100652446403943	0.372348654357881	-5.49879	None	AL078590.2
1.30229686520284	0.65114843260142	2.04532958145411	0.100652446403943	0.372348654357881	-5.49879	None	RERG
1.30229686520284	1.31781509926809	2.00172196446706	0.106194146264827	0.374032350872275	-5.55527	None	AL136115.1
1.30229686520284	0.984481765934753	1.58101489797822	0.179266371136281	0.510048964191496	-6.0912	None	AC027277.2
1.30229686520284	2.51280259950847	1.42273248835774	0.218483655937558	0.568670394654306	-6.28421	None	AC055807.1
1.29148970597205	2.44318399391228	2.45215048508808	0.0616886733078417	0.299914661580891	-4.97254	None	AC092428.1
1.29148970597205	2.03571985346679	1.60886655605734	0.173125627144585	0.499210774772806	-6.05657	None	AP000593.3
1.28532989413976	11.9138949463308	28.0186115092449	2.37269888755537e-06	0.00237763410124148	5.58702568367769	Up	SLC7A11
1.28266563551832	2.27696301629533	3.28218088515528	0.0244895418156609	0.182105076154924	-3.94434	Up	AC009315.1
1.28266563551832	1.74864218272161	1.97107923434603	0.110281343777252	0.381756007227818	-5.59492	None	NAPA-AS1
1.28266563551832	2.1892848810174	1.14822967222408	0.30665922807938	0.590676211748481	-6.59793	None	TMEM40
1.27400056600733	2.57278525702287	2.53900400030599	0.0557247711222208	0.283974159103718	-4.86128	None	AC103591.4
1.2716765791381	3.39143380313402	3.20607205387261	0.026532759194852	0.19029449852546	-4.03478	Up	AKR1C4
1.26911830735254	1.30122582034293	2.20212228608393	0.083145817266695	0.346762369558721	-5.29547	None	AC019117.2
1.26911830735254	1.74186851863872	1.91725386725655	0.117867935362993	0.395927529728305	-5.66442	None	AL033528.3
1.26911830735254	1.16287998724999	1.82050325611056	0.132912151832158	0.426347505249869	-5.78879	None	AC013472.2
1.26911830735254	1.16287998724999	1.82050325611056	0.132912151832158	0.426347505249869	-5.78879	None	SLX1B-SULT1A4
1.26911830735254	0.634559153676267	1.66234198793459	0.16192123578506	0.480075914673649	-5.98963	None	RAB6C
1.26911830735254	0.634559153676267	1.66234198793459	0.16192123578506	0.480075914673649	-5.98963	None	GPR141
1.26911830735254	0.634559153676267	1.66234198793459	0.16192123578506	0.480075914673649	-5.98963	None	LINC01513
1.26911830735254	0.967892487009601	1.51990861599522	0.193509517545213	0.534986639598901	-6.16653	None	AC073578.1
1.26911830735253	0.967892487009601	1.51990861599522	0.193509517545213	0.534986639598901	-6.16653	None	AP3B2
1.26682284549079	3.85400412200272	3.32311140700015	0.0234656190003854	0.178193600241787	-3.89605	Up	AC009962.1
1.26598540801845	3.38858821757419	3.12050097566767	0.0290666907754685	0.199774687875731	-4.1375	Up	AP001178.3
1.26263418646381	3.02129209371268	1.82171088042187	0.132712528920123	0.425972360603066	-5.78724	None	RARRES1
1.26045323784155	3.1585474524945	3.42398878861036	0.0211453340806199	0.167266469651938	-3.77815	Up	IL23A
1.26045323784155	2.82521411916116	2.20792368649926	0.0825644503584641	0.346762369558721	-5.28795	None	DPP9-AS1
1.25951392900057	6.14183936972966	7.69396490636777	0.000826773532903209	0.037319514497822	-0.0670136	Up	LINC01484
1.25920252622118	3.20101643566597	7.14303023483339	0.00114033950566896	0.0421184474919867	-0.431989	Up	AL596223.1
1.25920252622118	3.7800049670547	5.0455404185723	0.00487356650742297	0.0808560186383843	-2.09754	Up	AL136040.1
1.25491681202943	5.90461030678488	6.79512135595352	0.00141279473343578	0.046430974505272	-0.676223	Up	IFIT2
1.25371345569159	8.65270659804577	10.8271568122381	0.000182417181710915	0.0199559617302264	1.60937374064986	Up	NR1D2
1.25311113573155	2.1548764014395	1.15991926696004	0.302319974025774	0.590676211748481	-6.58527	None	AL449106.1
1.25162916738782	0.959147917027245	4.0325852487784	0.0116689693694433	0.122810048910213	-3.10051	Up	PCAT6
1.25162916738782	0.959147917027245	4.0325852487784	0.0116689693694433	0.122810048910213	-3.10051	Up	AC010522.1
1.25162916738782	2.15413541726763	3.84677601730171	0.0139078614880714	0.13515118153575	-3.30124	Up	AL136038.7
1.25162916738782	1.62581458369391	2.01981188492788	0.103856891390647	0.373981956619587	-5.53185	None	AC015712.7
1.25162916738782	1.29248125036058	1.80678510522785	0.135201757973311	0.430925501367351	-5.80635	None	AL031432.5
1.25162916738782	1.29248125036058	1.80678510522785	0.135201757973311	0.430925501367351	-5.80635	None	IDO1
1.25162916738782	2.68245625084135	1.72815285942315	0.149134386557379	0.456793575258034	-5.90652	None	AC008915.3
1.25049069345141	6.36777146052779	9.19077975750776	0.000378764367146752	0.0261864209049662	0.808506525889968	Up	CA12
1.24651317927668	3.42069573056459	3.85842960408647	0.0137535214815788	0.134696333133898	-3.28849	Up	AC096564.1
1.2456551980554	1.48448176593475	2.81959296242038	0.0404357021544948	0.235495399264861	-4.50686	Up	AC011468.5
1.2456551980554	1.48448176593475	2.81959296242038	0.0404357021544948	0.235495399264861	-4.50686	Up	TH2LCRR
1.2456551980554	1.15114843260142	2.02599944047266	0.103070035234353	0.373981956619587	-5.52384	None	AL035427.2
1.2456551980554	1.15114843260142	2.02599944047266	0.103070035234353	0.373981956619587	-5.52384	None	AC004825.3
1.2456551980554	1.15114843260142	2.02599944047266	0.103070035234353	0.373981956619587	-5.52384	None	AC092653.1
1.2456551980554	1.67946926617514	2.00648676355394	0.105573159490552	0.373981956619587	-5.54911	None	AC092953.2
1.2456551980554	2.48448176593475	1.74491289281463	0.146045783293268	0.450195516557518	-5.88524	None	AC092535.2
1.2456551980554	1.15114843260142	1.43047246176796	0.216384648629082	0.566207250622076	-6.27495	None	KIF26B
1.2456551980554	1.48448176593475	1.28563416235511	0.259049638100405	0.590676211748481	-6.44486	None	SFTA1P
1.24445144687128	3.25785592197181	4.81433474636218	0.00587945837690418	0.0881090171548059	-2.31344	Up	FAM9B
1.24005949113995	4.71516381852406	4.61453410554544	0.00695130287036367	0.0952354183761156	-2.50603	Up	AL353743.2
1.23808183922204	2.48069508651807	6.43043246718056	0.00178665738876603	0.0495125452470868	-0.944657	Up	ZNF687-AS1
1.23808183922204	3.34234925342512	2.56626093513087	0.0539870382308934	0.278575341248268	-4.8265	None	AJ009632.2
1.23808183922204	2.48069508651807	2.10790694792342	0.0932321468842255	0.356860465048681	-5.41766	None	LY86-AS1
1.23784429990036	3.31119401563379	2.08837081052318	0.0954838409787127	0.361748415545106	-5.443	None	DHRS2
1.23347990604703	2.8117274532639	2.20613713960957	0.0827430128874644	0.346762369558721	-5.29027	None	LINC00649
1.23210786988962	2.5343497689993	3.53150078683153	0.018958195976901	0.158472047251693	-3.65422	Up	EDRF1-AS1
1.22816605809069	2.74485550330493	3.48382510327116	0.0198941809310943	0.16229659625317	-3.70895	Up	AL133499.1
1.22816605809069	1.88320133639788	1.37185341334096	0.232777248798192	0.590676211748481	-6.34464	None	AC104841.1
1.22727467999125	3.33694567380973	3.65911037750458	0.0166932064925746	0.148206068357536	-3.50947	Up	LINC01132
1.22727467999125	2.33694567380973	2.48120924629622	0.0596182078011725	0.294994142175582	-4.93525	None	IL2RB
1.22602396837088	2.44363	3.46586666653444	0.020260494776481	0.163610343566729	-3.72966	Up	AL137800.1
1.22481483653605	4.77233417294439	5.51042749076509	0.00340481601170022	0.0669931397543003	-1.6849	Up	PTGS2
1.21613195844117	7.17700139892259	6.09207838673983	0.00224403167208297	0.0555680299999233	-1.2059	Up	KIAA1217
1.21599076608232	3.65108972202281	4.70156857586996	0.00645825534285665	0.092798252002412	-2.42144	Up	SEPTIN4
1.21461872992491	1.46896353186951	2.49331508599248	0.0587784006155211	0.292572321124585	-4.91973	None	H2AC17
1.21461872992491	1.27397603162912	2.3644034973729	0.0684367420472024	0.316207536290394	-5.08551	None	AC048344.4
1.21461872992491	0.940642698295787	1.55097056914622	0.186134394814265	0.523055396397864	-6.12835	None	LINC01647
1.21461872992491	1.94064269829579	1.43568606791621	0.214981773458915	0.564263065253674	-6.26869	None	AC006160.1
1.21333462142637	3.10395167615641	3.27466631838411	0.0246830469514734	0.18273040550482	-3.95323	Up	AL358334.2
1.2124766402051	1.66287998724999	1.33591394030716	0.24340727291931	0.590676211748481	-6.38676	None	NT5DC4
1.20987639629752	10.1577067077002	16.4761542856859	2.72018150787221e-05	0.00909416647256706	3.55994118843127	Up	IL6
1.2083323875078	5.04122641377169	6.36000944569326	0.00187190733141836	0.0506342542950308	-0.998035	Up	AC105393.1
1.20764345030673	2.48510712174494	2.69837877256719	0.0463754609252172	0.254663384068309	-4.65892	Up	LINC00323
1.20490328137174	2.26911830735253	1.93546066722967	0.115242008690042	0.390554187630392	-5.64093	None	AP000240.1
1.20011650100238	6.9636005050795	7.92007834623116	0.000728770363515069	0.035094646737547	0.0755944644075557	Up	IL20RB
1.19897838079574	2.48077458698945	2.21850059864763	0.0815158114805124	0.346762369558721	-5.27424	None	ASIC2
1.1970528034585	10.4768304323816	14.0458948932812	5.62929804573795e-05	0.0116549731108948	2.84302056131449	Up	ATF3
1.19498750024039	0.597493750120193	6.55260361139265	0.00164951478862984	0.0472810577628776	-0.853259	Up	AC069222.1
1.19498750024039	0.597493750120193	6.55260361139265	0.00164951478862984	0.0472810577628776	-0.853259	Up	AL033397.1
1.19498750024039	0.597493750120193	6.55260361139265	0.00164951478862984	0.0472810577628776	-0.853259	Up	AL365318.1
1.19498750024039	0.597493750120193	6.55260361139265	0.00164951478862984	0.0472810577628776	-0.853259	Up	PRPH2
1.19498750024039	0.597493750120193	6.55260361139265	0.00164951478862984	0.0472810577628776	-0.853259	Up	MTUS2-AS1
1.19498750024039	0.597493750120193	6.55260361139265	0.00164951478862984	0.0472810577628776	-0.853259	Up	AL359182.1
1.19498750024039	0.597493750120193	6.55260361139265	0.00164951478862984	0.0472810577628776	-0.853259	Up	LINC02235
1.19498750024039	0.597493750120193	6.55260361139265	0.00164951478862984	0.0472810577628776	-0.853259	Up	LINC01491
1.19498750024039	0.597493750120193	6.55260361139265	0.00164951478862984	0.0472810577628776	-0.853259	Up	LINC02454
1.19498750024039	0.597493750120193	6.55260361139265	0.00164951478862984	0.0472810577628776	-0.853259	Up	TCTE3
1.19498750024039	0.597493750120193	6.55260361139265	0.00164951478862984	0.0472810577628776	-0.853259	Up	SPP1
1.19498750024039	0.597493750120193	6.55260361139265	0.00164951478862984	0.0472810577628776	-0.853259	Up	CACNA1F
1.19498750024039	0.597493750120193	6.55260361139265	0.00164951478862985	0.0472810577628776	-0.853259	Up	LINC01545
1.19498750024039	0.597493750120193	6.55260361139265	0.00164951478862985	0.0472810577628776	-0.853259	Up	AC011773.4
1.19498750024039	0.597493750120193	6.55260361139265	0.00164951478862985	0.0472810577628776	-0.853259	Up	APOL1
1.19498750024039	0.597493750120193	6.55260361139265	0.00164951478862985	0.0472810577628776	-0.853259	Up	AL451085.2
1.19498750024039	0.597493750120193	6.55260361139265	0.00164951478862985	0.0472810577628776	-0.853259	Up	LINC01426
1.19498750024039	0.597493750120193	6.55260361139265	0.00164951478862985	0.0472810577628776	-0.853259	Up	LINC02294
1.19498750024039	0.597493750120193	6.55260361139265	0.00164951478862985	0.0472810577628776	-0.853259	Up	ARNTL2-AS1
1.19498750024039	0.597493750120193	6.55260361139265	0.00164951478862985	0.0472810577628776	-0.853259	Up	ASGR1
1.19498750024039	0.597493750120193	6.55260361139265	0.00164951478862985	0.0472810577628776	-0.853259	Up	AC004990.1
1.19498750024039	2.51578958417468	3.79593120951182	0.0146052687972383	0.138280874492976	-3.35711	Up	IL1R1
1.19498750024039	1.26416041678686	3.5571990493207	0.0184748219537719	0.156034888204117	-3.62487	Up	AXDND1
1.19498750024039	1.26416041678686	3.5571990493207	0.0184748219537719	0.156034888204117	-3.62487	Up	HNRNPR
1.19498750024039	1.98746875060096	3.29294862915807	0.0242152897094716	0.181466179420186	-3.93161	Up	TMLHE-AS1
1.19498750024039	0.930827083453526	2.90732224439463	0.0366702639913135	0.223736837192009	-4.39792	Up	AL158196.1
1.19498750024039	0.930827083453526	2.90732224439463	0.0366702639913135	0.223736837192009	-4.39792	Up	AC092718.1
1.19498750024039	0.930827083453526	2.90732224439463	0.0366702639913135	0.223736837192009	-4.39792	Up	AC011442.1
1.19498750024039	0.930827083453526	2.90732224439463	0.0366702639913135	0.223736837192009	-4.39792	Up	DPEP2
1.19498750024039	0.930827083453526	2.90732224439463	0.0366702639913135	0.223736837192009	-4.39792	Up	FFAR2
1.19498750024039	0.930827083453526	2.90732224439463	0.0366702639913136	0.223736837192009	-4.39792	Up	C8orf37-AS1
1.19498750024039	0.930827083453526	2.90732224439463	0.0366702639913135	0.223736837192009	-4.39792	Up	AL020995.1
1.19498750024039	0.930827083453526	2.90732224439463	0.0366702639913136	0.223736837192009	-4.39792	Up	TSPAN19
1.19498750024039	0.930827083453526	2.90732224439463	0.0366702639913136	0.223736837192009	-4.39792	Up	LINC02576
1.19498750024039	0.930827083453526	2.90732224439463	0.0366702639913136	0.223736837192009	-4.39792	Up	FAR1-IT1
1.19498750024039	0.930827083453526	2.90732224439463	0.0366702639913136	0.223736837192009	-4.39792	Up	DLC1
1.19498750024039	0.930827083453526	2.90732224439463	0.0366702639913136	0.223736837192009	-4.39792	Up	AC105105.4
1.19498750024039	0.930827083453526	2.90732224439463	0.0366702639913135	0.223736837192009	-4.39792	Up	MIR6090
1.19498750024039	0.930827083453526	2.90732224439463	0.0366702639913136	0.223736837192009	-4.39792	Up	AC010998.3
1.19498750024039	0.930827083453526	2.90732224439463	0.0366702639913136	0.223736837192009	-4.39792	Up	AL359710.1
1.19498750024039	0.930827083453526	2.90732224439463	0.0366702639913136	0.223736837192009	-4.39792	Up	AL160291.1
1.19498750024039	0.930827083453526	2.90732224439463	0.0366702639913136	0.223736837192009	-4.39792	Up	AL158071.5
1.19498750024039	2.72826622437978	2.47270293092866	0.0602162372537212	0.296198149554334	-4.94616	None	RUNDC3A-AS1
1.19498750024039	1.45914791702724	2.35333705562922	0.0693438328703478	0.318635675177542	-5.09979	None	CA13
1.19498750024039	1.45914791702724	2.35333705562922	0.0693438328703479	0.318635675177542	-5.09979	None	AC011461.1
1.19498750024039	1.12581458369391	2.35333705562922	0.0693438328703479	0.318635675177542	-5.09979	None	AF111167.1
1.19498750024039	1.12581458369391	2.35333705562922	0.0693438328703479	0.318635675177542	-5.09979	None	SPDYE17
1.19498750024039	1.26416041678686	2.25379244519885	0.0781199573603107	0.339296319658548	-5.22851	None	LINC01564
1.19498750024039	1.26416041678686	2.25379244519884	0.0781199573603108	0.339296319658548	-5.22851	None	AC090589.2
1.19498750024039	1.26416041678686	2.25379244519884	0.0781199573603108	0.339296319658548	-5.22851	None	AC008972.1
1.19498750024039	0.597493750120193	2.10942381707512	0.0930597116811248	0.356527282005741	-5.41569	None	AL138733.1
1.19498750024039	0.597493750120193	2.10942381707512	0.0930597116811248	0.356527282005741	-5.41569	None	SLC44A5
1.19498750024039	0.597493750120193	2.10942381707512	0.0930597116811248	0.356527282005741	-5.41569	None	APCDD1L
1.19498750024039	0.597493750120193	2.10942381707512	0.0930597116811248	0.356527282005741	-5.41569	None	AL157896.1
1.19498750024039	0.597493750120193	2.10942381707512	0.0930597116811249	0.356527282005741	-5.41569	None	AC090186.1
1.19498750024039	0.597493750120193	2.10942381707512	0.0930597116811248	0.356527282005741	-5.41569	None	ASAH2
1.19498750024039	0.597493750120193	2.10942381707512	0.0930597116811249	0.356527282005741	-5.41569	None	AL139807.1
1.19498750024039	0.597493750120193	2.10942381707512	0.0930597116811249	0.356527282005741	-5.41569	None	AC010809.3
1.19498750024039	1.26416041678686	1.88822423372159	0.122185481423526	0.404625337821834	-5.70183	None	ZNF30-AS1
1.19498750024039	1.26416041678686	1.88822423372159	0.122185481423526	0.404625337821834	-5.70183	None	AC007546.1
1.19498750024039	1.26416041678686	1.88822423372159	0.122185481423526	0.404625337821834	-5.70183	None	TEN1
1.19498750024039	1.12581458369391	1.83062269051387	0.131248970471065	0.422628432935877	-5.77582	None	AL031005.2
1.19498750024039	1.65413541726763	1.81048653368868	0.134579981556817	0.4298646067496	-5.80161	None	ZNF619
1.19498750024039	1.59749375012019	1.80087	0.13620132374632	0.43262527735423	-5.81391	None	AC079061.1
1.19498750024039	0.597493750120193	1.70853076891209	0.152835467525532	0.46410110696359	-5.93138	None	AC133961.1
1.19498750024039	0.597493750120193	1.70853076891209	0.152835467525532	0.46410110696359	-5.93138	None	KCNJ13
1.19498750024039	0.597493750120193	1.70853076891209	0.152835467525532	0.46410110696359	-5.93138	None	AC004832.4
1.19498750024039	0.597493750120193	1.70853076891209	0.152835467525532	0.46410110696359	-5.93138	None	AC011933.3
1.19498750024039	0.597493750120193	1.70853076891208	0.152835467525532	0.46410110696359	-5.93138	None	AP000696.1
1.19498750024039	1.70480311508265	1.63415389759295	0.167733133195567	0.489407227208868	-6.02499	None	BOLA2-SMG1P6
1.19498750024039	1.37146978174931	1.60162590107028	0.17470150233826	0.502251782944467	-6.06559	None	AC026191.1
1.19498750024039	1.37146978174931	1.60162590107028	0.17470150233826	0.502251782944467	-6.06559	None	AC010325.1
1.19498750024039	2.06159955771311	1.57572850977362	0.180456258470237	0.512150989859501	-6.09775	None	AC124066.1
1.19498750024039	0.930827083453526	1.51169943207273	0.195506384565318	0.537559786058619	-6.17657	None	ATP13A5
1.19498750024039	0.930827083453526	1.51169943207273	0.195506384565318	0.537559786058619	-6.17657	None	ANKRD33B-AS1
1.19498750024039	1.89979061532303	1.42858261475587	0.216895351575345	0.566374663247888	-6.27721	None	FNDC7
1.19498750024039	0.930827083453526	1.38515417370271	0.22895641757115	0.585466589057105	-6.32893	None	AL133481.3
1.19498750024039	1.89979061532303	1.26615325310076	0.26535896537802	0.590676211748481	-6.46709	None	RSPH1
1.19498750024038	1.45914791702724	1.94561459805051	0.113804325111689	0.387947469410536	-5.62782	None	AC092757.3
1.19498750024038	2.12581458369391	1.6179410065517	0.17117075555915	0.49568486513326	-6.04526	None	C2CD4A
1.19038556706538	2.83327462275473	3.07365840042352	0.0305701718756729	0.204935495271436	-4.19418	Up	AC138956.2
1.18901353090797	2.17946926617514	5.63427103020236	0.00310680733708587	0.0636400142344032	-1.57958	Up	AC108448.3
1.18828925657019	5.91990460278507	3.79258687332307	0.0146525490524017	0.138519116551233	-3.3608	Up	TLR6
1.18741414140703	1.92704040403685	1.55596056021256	0.184975847486009	0.520966542814165	-6.1222	None	LINC01237
1.18562027094716	4.55420030850973	7.93770554721565	0.000721733994218986	0.035029935121472	0.0865448829228965	Up	AC092803.4
1.18418034100959	3.4968386763935	3.06261831265968	0.0309372948924048	0.206265799419526	-4.20759	Up	PAEP
1.18418034100959	2.22772036904097	2.21098897351054	0.0822590504562752	0.346762369558721	-5.28398	None	Z82246.1
1.18418034100959	2.75604120261469	1.68974795897402	0.156466012064159	0.470732140534562	-5.95511	None	AC090948.2
1.1814401720746	2.45237425294435	2.61140532939039	0.0512398068907661	0.269993865149552	-4.76904	None	AC073195.2
1.1814401720746	1.64736175318474	1.99613132446885	0.106927704421113	0.375438381381601	-5.56251	None	PI15
1.1814401720746	1.78570758627769	1.61265484706272	0.172306821098834	0.497479599189582	-6.05185	None	LRG1
1.1814401720746	2.31402841985141	1.33710839782259	0.243046707709245	0.590676211748481	-6.38537	None	FGB
1.1814401720746	1.11904091961102	1.25305291343701	0.269681611656872	0.590676211748481	-6.48194	None	AL596223.2
1.1814401720746	1.45237425294435	1.12397871818077	0.315838715051647	0.590676211748481	-6.62398	None	ATP1A2
1.17749836027567	2.38618832106409	1.37453804084304	0.232001180345746	0.589358867995538	-6.34147	None	FLACC1
1.17660698217623	3.08558785653134	2.02844538395262	0.102760740307516	0.373981956619587	-5.52067	None	AP001094.2
1.17152439094325	2.71653466973121	3.17338331299951	0.0274697242161501	0.194098813411011	-4.0739	Up	AL356310.1
1.17152439094325	2.85488050282416	1.79583489697785	0.137058664558698	0.434602691811191	-5.82034	None	LINC01348
1.16728651861175	6.80810262412447	8.60551723875124	0.000506493525698328	0.0292830837392706	0.484597159748732	Up	PAPPA2
1.16703721434278	9.63885479903041	14.3311589833477	5.13754709221584e-05	0.0115890076686126	2.93532897114372	Up	MTUS1
1.16513697191429	3.69585182025202	3.32814985016307	0.0233430068589089	0.177531574933026	-3.89013	Up	DLG1-AS1
1.16419161899272	5.15565307177155	7.3351181228665	0.00101698707700059	0.0406762010549818	-0.301812	Up	AP000786.1
1.16397210981352	4.2439333672412	7.91975250556527	0.000728901206162932	0.035094646737547	0.0753918207146018	Up	AC010834.3
1.16395103210989	2.77696301629533	3.67865337886519	0.0163747413335065	0.146874335799142	-3.48753	Up	CEP295NL
1.16395103210989	1.24864218272161	3.0213293539226	0.0323554540786835	0.211386459547843	-4.25787	Up	AL008718.3
1.16395103210989	1.24864218272161	3.0213293539226	0.0323554540786835	0.211386459547843	-4.25787	Up	C1QTNF3-AMACR
1.16395103210989	1.24864218272161	3.0213293539226	0.0323554540786835	0.211386459547843	-4.25787	Up	AC092268.2
1.16395103210989	2.11029634962866	2.14109742338132	0.0895362020418146	0.348517857916647	-5.37461	None	BOC
1.16395103210989	2.11029634962866	1.99835800407975	0.10663489618765	0.374725405988638	-5.55963	None	AC079467.1
1.16395103210989	1.58197551605495	1.92550198421566	0.116670620626832	0.393435507866927	-5.65378	None	LINC01975
1.16395103210989	1.58197551605495	1.92550198421566	0.116670620626832	0.393435507866927	-5.65378	None	AC007743.1
1.16395103210989	1.58197551605495	1.92550198421566	0.116670620626832	0.393435507866927	-5.65378	None	AC002558.3
1.16395103210989	1.58197551605495	1.92550198421566	0.116670620626832	0.393435507866927	-5.65378	None	AC020913.3
1.16395103210989	1.24864218272161	1.76259756718267	0.142857853987314	0.444346483855417	-5.86274	None	POTEI
1.16363567906825	11.2454930607992	12.894224864763	8.29867101403736e-05	0.0132419303339913	2.44479464892689	Up	HERPUD1
1.15625649440554	3.92351945138727	2.07537862924212	0.0970134697644601	0.365141442989672	-5.45984	None	LINC02481
1.15569833479933	3.56161073905532	3.10597494898489	0.0295237206775438	0.201368976426307	-4.15505	Up	AL031777.2
1.15405380379762	3.7409779340087	5.47858347908769	0.00348686144405154	0.0677153898421544	-1.71229	Up	AL137782.1
1.1531438728791	1.10489277001327	1.09748499436279	0.326144045394608	0.590676211748481	-6.65208	None	FAM83C-AS1
1.15193773818409	5.87228002413685	11.9406636836276	0.00011744081187421	0.0160191610991547	2.08059068982261	Up	ZNF165
1.15040370394411	1.90853518530539	3.3358355877049	0.0231573864209904	0.176602388011766	-3.8811	Up	AC079807.1
1.14915299232374	3.58937453594802	4.58018421389832	0.00715802051198319	0.0962548201106832	-2.53972	Up	LSAMP
1.1458017707691	2.92103225850403	2.12828337242588	0.0909441263784626	0.352246792522147	-5.39123	None	FAM217A
1.14431980242537	1.67946926617514	1.64053987737673	0.166398270290759	0.486930202934715	-6.01699	None	ARL13A
1.14431980242537	1.34613593284181	1.4612044846062	0.208241551713007	0.555153126129542	-6.23796	None	PAM16
1.13834583309295	1.43082708345353	2.64490804886619	0.0493016089999538	0.264362994149581	-4.72653	Up	AC124283.2
1.13834583309295	1.09749375012019	1.9602908906368	0.111759631960564	0.384361110614954	-5.60886	None	AL031963.2
1.13834583309295	1.09749375012019	1.9602908906368	0.111759631960564	0.384361110614954	-5.60886	None	AL034374.1
1.13834583309295	1.09749375012019	1.9602908906368	0.111759631960564	0.384361110614954	-5.60886	None	TTC39C-AS1
1.13834583309295	2.8208020839343	1.93253854004892	0.115659282191646	0.391282597589335	-5.64471	None	HEPHL1
1.13834583309295	1.43082708345353	1.65534852960034	0.163343912323658	0.482613687721856	-5.99842	None	AL844170.1
1.13834583309295	1.87146978174931	1.64243559520602	0.16600407345381	0.486182859346847	-6.01462	None	AL157871.2
1.13822841193574	2.9024475393012	2.58034859219556	0.0531125488277613	0.276110307788561	-4.80854	None	AC126696.1
1.13697770031537	3.16227542133257	2.70081515536972	0.0462468348713511	0.254432410238775	-4.65585	Up	AL596325.2
1.13544391965494	8.56142777403235	11.3078122022111	0.000150086808895594	0.0184312487081001	1.81932489109719	Up	TXNIP
1.13127591756523e-05	9.85200810314724	0.000171087598798874	0.999870608178792	1	-7.29966	None	TP53
1.13077247425959	2.23205290379646	3.42903719377298	0.0210363395931232	0.16682569784328	-3.77229	Up	CAPN11
1.13077247425959	1.56538623712979	2.13745945526163	0.0899335211940369	0.349669474816589	-5.37933	None	KCNRG
1.13077247425959	1.23205290379646	1.93643964832951	0.11510256674192	0.390253806928874	-5.63967	None	AP005233.1
1.13077247425959	1.23205290379646	1.08578152149076	0.330789509703401	0.590676211748481	-6.66436	None	MS4A7
1.1298341357239	3.89918873973097	2.14215086077754	0.0894215040582793	0.348125488681898	-5.37324	None	AC109587.1
1.12852212692923	4.3167236776955	3.20259144910803	0.0266307663375026	0.190669893765966	-4.03894	Up	ARLNC1
1.12847701239784	3.19986870473509	2.06824908913323	0.0978639738143846	0.367349156727294	-5.46909	None	AL157871.5
1.12694059464698	2.09179113089721	2.74176881203308	0.0441434549998862	0.247599360463306	-4.60429	Up	AC105001.1
1.12617054108458	2.53204880241179	3.10970350441461	0.0294056330648223	0.200917472643525	-4.15054	Up	AL356299.3
1.12596434111006	8.7553462131408	24.4526149150023	4.44327897928213e-06	0.00330662117496715	5.13063907706255	Up	LINC00662
1.12385295420399	3.5308900089715	3.47903	0.0199911784528509	0.16257297504757	-3.71448	Up	UBE2D3-AS1
1.12222874005469	6.81590311937786	6.70918506543489	0.00149170906678584	0.0472810577628776	-0.738299	Up	KLF2
1.12210740474861	2.75604120261469	5.66094456677113	0.00304674752961064	0.0631204912963478	-1.55713	Up	AL132989.2
1.12210740474861	2.22772036904097	2.51952322925356	0.0570047484341076	0.287340080723222	-4.88618	None	DIP2A-IT1
1.12210740474861	1.89438703570764	1.88898694292907	0.12206995048909	0.404604860079565	-5.70085	None	U47924.3
1.12085669312824	2.02453415415704	1.48411010911218	0.202367011288221	0.547036831449179	-6.2102	None	OPA1-AS1
1.11908705599988	4.01897514663724	6.23099362461086	0.00204105685656598	0.0526055106694351	-1.09717	Up	HSPA6
1.1129916922074	8.71953795139475	16.2222073006548	2.92019941622102e-05	0.00914460447189614	3.49186079769476	Up	PMAIP1
1.11231083983411	3.48327532442528	3.21262109571651	0.0263494671341039	0.189631384844461	-4.02697	Up	THRB
1.11022302462516e-16	0.861654166907052	1.22160316327438e-16	1	1	-7.29966	None	AC092119.2
1.11022302462516e-16	0.666666666666667	2.53225669608056e-16	1	1	-7.29966	None	CD70
1.11022302462516e-16	0.666666666666667	2.53225669608056e-16	1	1	-7.29966	None	IMPG2
1.11022302462516e-16	0.666666666666667	2.53225669608056e-16	1	1	-7.29966	None	CACNG3
1.11022302462516e-16	0.861654166907052	1.22160316327438e-16	1	1	-7.29966	None	AC104066.5
1.11022302462516e-16	0.666666666666667	1.60265874001656e-16	1	1	-7.29966	None	SPACA4
1.11022302462516e-16	0.666666666666667	2.53225669608056e-16	1	1	-7.29966	None	AC090164.4
1.11022302462516e-16	0.666666666666667	2.53225669608056e-16	1	1	-7.29966	None	LINC01792
1.11022302462516e-16	0.666666666666667	2.53225669608056e-16	1	1	-7.29966	None	AC145343.1
1.11022302462516e-16	0.666666666666667	1.60265874001656e-16	1	1	-7.29966	None	LRP1-AS
1.11022302462516e-16	0.666666666666667	2.53225669608056e-16	1	1	-7.29966	None	ASPN
1.11022302462516e-16	0.666666666666667	2.53225669608056e-16	1	1	-7.29966	None	TKTL1
1.11022302462516e-16	0.666666666666667	2.53225669608056e-16	1	1	-7.29966	None	MIR320B2
1.11022302462516e-16	0.861654166907052	1.22160316327438e-16	1	1	-7.29966	None	BMX
1.11022302462516e-16	0.666666666666667	1.60265874001656e-16	1	1	-7.29966	None	PTGER2
1.11022302462516e-16	0.861654166907052	1.22160316327438e-16	1	1	-7.29966	None	LINC00222
1.11022302462516e-16	0.666666666666667	2.53225669608056e-16	1	1	-7.29966	None	AC016629.2
1.11022302462516e-16	0.666666666666667	2.53225669608056e-16	1	1	-7.29966	None	H4C11
1.11022302462516e-16	0.666666666666667	2.53225669608056e-16	1	1	-7.29966	None	AL359546.1
1.11022302462516e-16	0.666666666666667	1.60265874001656e-16	1	1	-7.29966	None	MIR4731
1.11022302462516e-16	0.666666666666667	2.53225669608056e-16	1	1	-7.29966	None	AC245052.4
1.11022302462516e-16	0.666666666666667	1.60265874001656e-16	1	1	-7.29966	None	LEXM
1.11022302462516e-16	0.666666666666667	2.53225669608056e-16	1	1	-7.29966	None	AC020661.4
1.11022302462516e-16	0.666666666666667	1.60265874001656e-16	1	1	-7.29966	None	MIR623
1.11022302462516e-16	0.666666666666667	1.60265874001656e-16	1	1	-7.29966	None	AL122008.3
1.11022302462516e-16	0.666666666666667	1.60265874001656e-16	1	1	-7.29966	None	SCN1A-AS1
1.11022302462516e-16	0.666666666666667	1.60265874001656e-16	1	1	-7.29966	None	PLET1
1.11022302462516e-16	0.666666666666667	2.53225669608056e-16	1	1	-7.29966	None	AC008982.2
1.11022302462516e-16	0.666666666666667	2.53225669608056e-16	1	1	-7.29966	None	CTAGE6
1.11022302462516e-16	0.666666666666667	2.53225669608056e-16	1	1	-7.29966	None	AC004554.2
1.11022302462516e-16	0.666666666666667	2.53225669608056e-16	1	1	-7.29966	None	MIR5194
1.10816734618373	3.35152281401812	2.06301043287686	0.0984939818155851	0.368664460248624	-5.47588	None	SLC10A5
1.10730936496245	1.74864218272161	4.59985041892369	0.00703879665425462	0.0955082334738176	-2.52041	Up	AC106037.2
1.10730936496245	2.08197551605495	3.3903008696368	0.021889526890292	0.171132253758976	-3.81735	Up	FYB1
1.10730936496245	2.08197551605495	3.3903008696368	0.021889526890292	0.171132253758976	-3.81735	Up	CFAP97D1
1.10730936496245	2.41530884938828	3.04896425094387	0.0313983008970862	0.207927632586255	-4.22419	Up	AL049697.1
1.10730936496245	2.61029634962866	2.85567874390092	0.0388364146722418	0.230412299378158	-4.46193	Up	AL135978.2
1.10730936496245	1.88698801581456	2.67547638264884	0.0476043267049111	0.259144631162849	-4.68784	Up	ARG2
1.10730936496245	1.41530884938828	2.33699328320068	0.0707076581170756	0.32138698754044	-5.12089	None	AC017033.1
1.10730936496245	1.41530884938828	2.33699328320068	0.0707076581170756	0.32138698754044	-5.12089	None	MOAP1
1.10730936496245	1.41530884938828	2.33699328320068	0.0707076581170756	0.32138698754044	-5.12089	None	HIF1A-AS3
1.10730936496245	1.41530884938828	2.33699328320068	0.0707076581170756	0.32138698754044	-5.12089	None	SNCA
1.10730936496245	1.41530884938828	2.33699328320068	0.0707076581170756	0.32138698754044	-5.12089	None	AC087588.2
1.10730936496245	1.41530884938828	2.33699328320068	0.0707076581170756	0.32138698754044	-5.12089	None	AC005050.2
1.10730936496245	1.22032134914789	2.29384250093661	0.0744513464294107	0.331171010431391	-5.17667	None	AC008766.1
1.10730936496245	1.22032134914789	2.29384250093661	0.0744513464294107	0.331171010431391	-5.17667	None	AP001180.4
1.10730936496245	1.22032134914789	2.29384250093661	0.0744513464294107	0.331171010431391	-5.17667	None	AC004263.1
1.10730936496245	1.22032134914789	2.29384250093661	0.0744513464294107	0.331171010431391	-5.17667	None	AC104365.3
1.10730936496245	1.22032134914789	2.29384250093661	0.0744513464294107	0.331171010431391	-5.17667	None	AC090425.2
1.10730936496245	0.88698801581456	2.15551273061041	0.0879803073629562	0.346762369558721	-5.35591	None	AP000753.2
1.10730936496245	0.88698801581456	2.15551273061041	0.0879803073629562	0.346762369558721	-5.35591	None	AL162419.1
1.10730936496245	0.88698801581456	2.15551273061041	0.0879803073629562	0.346762369558721	-5.35591	None	AC004975.2
1.10730936496245	0.88698801581456	2.15551273061041	0.0879803073629564	0.346762369558721	-5.35591	None	AC090578.3
1.10730936496245	2.1892848810174	2.09396747860871	0.0948328884372426	0.360353584106121	-5.43574	None	LIPI
1.10730936496245	1.55365468248123	2.02826959916208	0.10278293573504	0.373981956619587	-5.5209	None	HAL
1.10730936496245	1.55365468248123	2.02826959916208	0.10278293573504	0.373981956619587	-5.5209	None	GRPEL2-AS1
1.10730936496245	1.08197551605495	1.82645259734416	0.13193171553764	0.424227100198815	-5.78117	None	SRRM4
1.10730936496245	0.553654682481227	1.77162649911026	0.141257922148084	0.441081075115768	-5.85124	None	AL354824.2
1.10730936496245	0.553654682481227	1.77162649911026	0.141257922148084	0.441081075115768	-5.85124	None	EAF1-AS1
1.10730936496245	0.553654682481227	1.77162649911026	0.141257922148084	0.441081075115768	-5.85124	None	MYCBP2-AS2
1.10730936496245	0.553654682481227	1.77162649911026	0.141257922148084	0.441081075115768	-5.85124	None	AC010285.3
1.10730936496245	0.553654682481227	1.77162649911026	0.141257922148084	0.441081075115768	-5.85124	None	AL391069.2
1.10730936496245	0.553654682481227	1.77162649911026	0.141257922148084	0.441081075115768	-5.85124	None	CFI
1.10730936496245	0.553654682481227	1.77162649911026	0.141257922148084	0.441081075115768	-5.85124	None	PIGY-DT
1.10730936496245	0.553654682481227	1.77162649911026	0.141257922148084	0.441081075115768	-5.85124	None	AL360268.1
1.10730936496245	0.553654682481227	1.77162649911026	0.141257922148084	0.441081075115768	-5.85124	None	AC092718.6
1.10730936496245	0.553654682481227	1.77162649911026	0.141257922148084	0.441081075115768	-5.85124	None	AC006427.2
1.10730936496245	0.553654682481227	1.77162649911026	0.141257922148084	0.441081075115768	-5.85124	None	PCYT1B
1.10730936496245	0.553654682481227	1.77162649911026	0.141257922148084	0.441081075115768	-5.85124	None	CERNA3
1.10730936496245	0.553654682481227	1.77162649911026	0.141257922148084	0.441081075115768	-5.85124	None	GRM2
1.10730936496245	0.553654682481227	1.77162649911026	0.141257922148084	0.441081075115768	-5.85124	None	TECTA
1.10730936496245	0.553654682481227	1.77162649911026	0.141257922148084	0.441081075115768	-5.85124	None	TIGIT
1.10730936496245	0.553654682481227	1.77162649911026	0.141257922148084	0.441081075115768	-5.85124	None	AC021744.1
1.10730936496245	1.41530884938828	1.76683756126681	0.14210421517462	0.442785422705794	-5.85734	None	AL358472.5
1.10730936496245	1.74864218272161	1.62382994213943	0.169914003545594	0.493299990360903	-6.0379	None	AL513314.2
1.10730936496245	0.88698801581456	1.49098015341915	0.200636873899623	0.544508175163401	-6.20185	None	AC023983.2
1.10730936496245	0.88698801581456	1.49098015341915	0.200636873899623	0.544508175163401	-6.20185	None	KIAA1755
1.10730936496245	0.88698801581456	1.49098015341915	0.200636873899623	0.544508175163401	-6.20185	None	AC239799.2
1.10730936496245	0.88698801581456	1.49098015341915	0.200636873899623	0.544508175163401	-6.20185	None	AL133245.1
1.10730936496245	1.55365468248123	1.44686170428871	0.212004260342775	0.560837458300655	-6.25526	None	AC006262.2
1.10730936496245	1.55365468248123	1.44686170428871	0.212004260342775	0.560837458300655	-6.25526	None	AC008840.1
1.10730936496245	1.55365468248123	1.34447302787907	0.24083471548778	0.590676211748481	-6.37678	None	AC018845.3
1.10730936496245	1.74864218272161	1.29967727138442	0.25458844211955	0.590676211748481	-6.42874	None	AC005838.3
1.10730936496245	2.08197551605495	1.29522463727524	0.255995119281212	0.590676211748481	-6.43386	None	NCCRP1
1.10730936496245	1.22032134914789	1.23159397128162	0.276902855993318	0.590676211748481	-6.50611	None	AC025279.1
1.10730936496245	1.08197551605495	1.2202248644879	0.280800257926722	0.590676211748481	-6.51883	None	MIR6740
1.10730936496245	0.553654682481227	1.07623044976303	0.334623265711343	0.590676211748481	-6.67433	None	APOD
1.10707810823909	3.45368562683324	1.89903934625818	0.120557907030802	0.401624559432934	-5.6879	None	SERPINB5
1.10691663456336	3.1990042969492	5.0920606381527	0.00469660769016742	0.079237227668903	-2.05498	Up	AC007878.1
1.10417646562837	3.64101707971249	4.22793258408962	0.00975540382324209	0.111952531644462	-2.89525	Up	ZNF503-AS1
1.10227373416572	3.27444520089696	2.60905174950471	0.0513791253685732	0.270409632086869	-4.77203	None	LINC02057
1.10209199089271	8.65229751355585	13.6480857184245	6.41398794668437e-05	0.012505467709894	2.71023374792119	Up	GADD45A
1.09787424188907	3.03267415822198	6.65417542867392	0.00154499967079034	0.0472810577628776	-0.778411	Up	AC022506.2
1.09650220573166	3.20734441069914	6.70014110920035	0.00150031739496992	0.0472810577628776	-0.744874	Up	CACNA1E
1.09513407295408	1.54756703647704	0.951521833815322	0.388275907353539	0.642645879427912	-6.79939	None	NDUFS3
1.09172477539587	3.75076566906967	3.22650947462134	0.025965537940108	0.188022016459967	-4.01041	Up	GRHL3
1.08982022499774	4.34234925342513	8.29528881405143	0.000595176279624417	0.0315664562287826	0.303663471194598	Up	ZBED3-AS1
1.08953109913351	5.01738305452872	3.24048212654837	0.0255857269952396	0.186564411678836	-3.99378	Up	RHEBL1
1.0889288468983	2.54446442344915	6.01881544532535	0.00236076427423716	0.056580226785706	-1.2641	Up	LINC02580
1.08767813527793	2.58693340662062	1.9881008975465	0.107990800128585	0.377075195223293	-5.5729	None	TLR5
1.08767813527793	2.31781509926809	1.91698566434817	0.117907084239586	0.395952851792238	-5.66477	None	AC012442.3
1.08767813527793	1.31781509926809	1.48853323741014	0.201251432361514	0.545584989018574	-6.20483	None	MUC17
1.08767813527793	1.31781509926809	1.48853323741014	0.201251432361514	0.545584989018574	-6.20483	None	LINC02680
1.08548291409697	8.94610414231369	14.5702301127669	4.76504779711244e-05	0.0115890076686126	3.0108882674068	Up	GLIS3
1.08432691372329	3.11357862941702	6.65224928775004	0.00154690655972942	0.0472810577628776	-0.779821	Up	AC073342.1
1.08119401438921	3.11201217974998	3.85966480978683	0.013737279587217	0.13459341724012	-3.28714	Up	PIWIL2
1.08103659553008	8.74584280123978	15.0432408839718	4.11991356168903e-05	0.0108006973397201	3.15573920281758	Up	GCNT3
1.07901306576695	3.53193317405011	4.16859621373046	0.0102949197526936	0.115550326901649	-2.95698	Up	BX470102.2
1.07724342863859	4.3508588950317	2.8562224791529	0.0388128684255536	0.230412299378158	-4.46126	Up	RAB17
1.07706610623726	3.88392425730313	1.81099874322996	0.134494172609549	0.429654171412192	-5.80096	None	VAV3
1.07627289683196	1.53813644841598	1.84527974131912	0.12887823523643	0.417247034006598	-5.75703	None	COL6A3
1.07413080711215	2.26037373737018	6.26726853939742	0.00199171518294994	0.0519213826880977	-1.06912	Up	LINC02607
1.07413080711215	2.26037373737018	2.4160904726783	0.0643689689365143	0.306922613208518	-5.0189	None	FAM153CP
1.07413080711215	2.17269560209225	2.12959846760877	0.0907985427096098	0.351829655104799	-5.38953	None	RASL12
1.07413080711215	3.29886614317682	1.83898696796874	0.129890573491878	0.419656776775667	-5.7651	None	AC099811.4
1.07413080711215	1.73205290379646	1.44613002148941	0.212197972002296	0.561112897889119	-6.25614	None	MECOM-AS1
1.07413080711215	1.39871957046313	0.752745487081165	0.488044159655918	0.736357641995907	-6.97624	None	BRD2
1.07252513501289	4.33584379815251	4.65746030410779	0.00670278092874087	0.0941824304475332	-2.46417	Up	THPO
1.0718353452504	3.69986870473509	7.04914992288506	0.00120712838357876	0.0431323509003068	-0.4968	Up	EFCAB6
1.07143970693359	2.86905318680013	3.2398396947856	0.0256030497240631	0.186564411678836	-3.99455	Up	AC073475.1
1.07101646614594	8.06527452742069	8.96111271856156	0.00042364346489975	0.0275801199170734	0.684008965406075	Up	FBXO32
1.07042025203658	3.55992394693579	3.39453016785244	0.0217944628638832	0.170726245315688	-3.81242	Up	AF241728.1
1.06929625743103	9.88705904190384	13.2203596395854	7.41069562039977e-05	0.0125441045055578	2.5619274929174	Up	PPP1R15A
1.06875439561357	3.89730661071242	8.51091308247129	0.000531739224356979	0.0298680068354059	0.430127789217488	Up	LINC02733
1.06672518401365	5.23094830564677	3.0962633851368	0.0298338425635923	0.202580352734442	-4.16679	Up	GATAD2B
1.06546573760117	2.0610537023743	1.17840496342852	0.295570234809403	0.590676211748481	-6.56509	None	AC013400.1
1.06496762195757	7.03414185135756	6.6018637971784	0.00159780414885483	0.0472810577628776	-0.816832	Up	AP003119.1
1.06195551510378	2.4999412894214	1.91272374792311	0.118531020103765	0.397090012789451	-5.67026	None	H4C14
1.05735358192877	3.27161635446301	3.59818834886616	0.0177330061557796	0.152714771472874	-3.57826	Up	AC087277.2
1.05664166714744	3.13077247425959	3.59969232427098	0.0177064499390869	0.152705023402671	-3.57655	Up	TEX29
1.05664166714744	1.19498750024039	3.14537577430174	0.0283026705277112	0.196794337029435	-4.10753	Up	MYO1D
1.05664166714744	1.19498750024039	3.14537577430174	0.0283026705277112	0.196794337029435	-4.10753	Up	AC008149.2
1.05664166714744	0.861654166907052	2.94026991924479	0.0353597414619225	0.220675223261064	-4.35727	Up	AC006059.5
1.05664166714744	0.861654166907052	2.94026991924479	0.0353597414619225	0.220675223261064	-4.35727	Up	PCDHGA7
1.05664166714744	0.861654166907052	2.94026991924479	0.0353597414619225	0.220675223261064	-4.35727	Up	AC021733.2
1.05664166714744	0.861654166907052	2.94026991924479	0.0353597414619225	0.220675223261064	-4.35727	Up	PLSCR2
1.05664166714744	0.861654166907052	2.94026991924479	0.0353597414619225	0.220675223261064	-4.35727	Up	USP44
1.05664166714744	0.861654166907052	2.94026991924479	0.0353597414619225	0.220675223261064	-4.35727	Up	FOXC2-AS1
1.05664166714744	0.861654166907052	2.94026991924479	0.0353597414619226	0.220675223261064	-4.35727	Up	OCIAD1-AS1
1.05664166714744	0.861654166907052	2.94026991924479	0.0353597414619226	0.220675223261064	-4.35727	Up	AC015802.5
1.05664166714744	0.861654166907052	2.94026991924479	0.0353597414619226	0.220675223261064	-4.35727	Up	HAS1
1.05664166714744	0.861654166907052	2.94026991924479	0.0353597414619226	0.220675223261064	-4.35727	Up	AC009754.1
1.05664166714744	0.861654166907052	2.94026991924479	0.0353597414619226	0.220675223261064	-4.35727	Up	AC007314.1
1.05664166714744	1.96896353186951	2.52842409311985	0.0564159220294741	0.285579244025538	-4.8748	None	PLPP7
1.05664166714744	0.528320833573719	2.15091995899969	0.0884728388348458	0.346762369558721	-5.36187	None	AC008035.1
1.05664166714744	0.528320833573719	2.1509199589997	0.0884728388348457	0.346762369558721	-5.36187	None	AL731553.1
1.05664166714744	0.528320833573719	2.15091995899969	0.0884728388348458	0.346762369558721	-5.36187	None	MIR4500HG
1.05664166714744	0.528320833573719	2.15091995899969	0.0884728388348458	0.346762369558721	-5.36187	None	HORMAD2-AS1
1.05664166714744	0.528320833573719	2.15091995899969	0.0884728388348458	0.346762369558721	-5.36187	None	GOLGA8H
1.05664166714744	0.528320833573719	2.15091995899969	0.0884728388348458	0.346762369558721	-5.36187	None	SLC9A2
1.05664166714744	0.528320833573719	2.15091995899969	0.0884728388348458	0.346762369558721	-5.36187	None	WDR63
1.05664166714744	0.528320833573719	2.15091995899969	0.0884728388348458	0.346762369558721	-5.36187	None	AC004707.2
1.05664166714744	0.528320833573719	2.1509199589997	0.0884728388348457	0.346762369558721	-5.36187	None	AC012555.2
1.05664166714744	0.528320833573719	2.15091995899969	0.0884728388348458	0.346762369558721	-5.36187	None	SYCE1
1.05664166714744	0.528320833573719	2.1509199589997	0.0884728388348457	0.346762369558721	-5.36187	None	AL031598.1
1.05664166714744	0.528320833573719	2.1509199589997	0.0884728388348457	0.346762369558721	-5.36187	None	AL162258.1
1.05664166714744	0.528320833573719	2.15091995899969	0.0884728388348458	0.346762369558721	-5.36187	None	AC018442.2
1.05664166714744	0.528320833573719	2.15091995899969	0.0884728388348458	0.346762369558721	-5.36187	None	LIX1
1.05664166714744	0.528320833573719	2.15091995899969	0.0884728388348458	0.346762369558721	-5.36187	None	OR1L8
1.05664166714744	0.528320833573719	2.15091995899969	0.0884728388348458	0.346762369558721	-5.36187	None	ZNF620
1.05664166714744	0.528320833573719	2.15091995899969	0.0884728388348458	0.346762369558721	-5.36187	None	RNF113B
1.05664166714744	0.528320833573719	2.15091995899969	0.0884728388348458	0.346762369558721	-5.36187	None	NLRP9
1.05664166714744	1.19498750024039	1.99286687619758	0.107358520120575	0.37584483595034	-5.56674	None	CT66
1.05664166714744	1.38997500048077	1.99286687619758	0.107358520120574	0.37584483595034	-5.56674	None	AC003005.2
1.05664166714744	1.19498750024039	1.99286687619758	0.107358520120575	0.37584483595034	-5.56674	None	AC009053.3
1.05664166714744	1.7233083338141	1.67942904312362	0.158497781634045	0.474502770310096	-5.96812	None	LINC02739
1.05664166714744	1.19498750024039	1.66962114822659	0.160453758238278	0.47734088010751	-5.98048	None	AL121655.1
1.05664166714744	1.19498750024039	1.66962114822659	0.160453758238278	0.47734088010751	-5.98048	None	JARID2-AS1
1.05664166714744	1.52832083357372	1.52495643666483	0.192291642507172	0.533535300486175	-6.16034	None	KANK3
1.05664166714744	1.52832083357372	1.45279246005834	0.210440428588005	0.558292239435211	-6.24811	None	KCNE1
1.05664166714744	1.19498750024039	1.42759442642504	0.217162858503559	0.566527536314814	-6.27839	None	AC022819.1
1.05664166714744	1.96896353186951	1.41106326029643	0.221685431224031	0.573666297182565	-6.29815	None	AL136531.1
1.05664166714744	1.19498750024039	1.40104631458627	0.22446985203532	0.57895796697095	-6.31008	None	STARD8
1.05664166714744	1.19498750024039	1.40104631458627	0.22446985203532	0.57895796697095	-6.31008	None	AC211433.2
1.05664166714744	0.861654166907052	1.38139994484025	0.230028759443649	0.586771253597627	-6.33337	None	LINC01191
1.05664166714744	0.861654166907052	1.38139994484025	0.230028759443649	0.586771253597627	-6.33337	None	AC023403.1
1.05664166714744	0.861654166907052	1.14488586121063	0.307910660148682	0.590676211748481	-6.60154	None	AC068025.1
1.05664166714744	1.38997500048077	1.05465775144475	0.343424490044882	0.600088604631679	-6.69665	None	AC026471.2
1.05466813204111	3.62246813897464	1.0329230490529	0.35249258201057	0.610188236907739	-6.71886	None	H4C15
1.05449957742763	2.84917788360118	4.81489756366237	0.00587672711360391	0.0881090171548059	-2.3129	Up	AC010226.1
1.05433519583418	4.69873894929658	3.50821439514213	0.0194088586761885	0.159579464432778	-3.68091	Up	AP003469.2
1.05066769781502	2.6892848810174	3.54815561852638	0.0186432828816073	0.156850522829169	-3.63518	Up	AC024901.1
1.05066769781502	3.55093904792445	1.78019243854284	0.139757085788802	0.438961504911242	-5.84032	None	PLCH1
1.05066769781502	1.91530884938828	1.29647129008988	0.25560054573397	0.590676211748481	-6.43242	None	Z94721.2
1.04981399580408	7.27891413671308	11.1307125962508	0.000161123490121173	0.0192953442606458	1.74317153904984	Up	FAM214A
1.04929956503744	2.8727811556382	1.53215310892195	0.19056839269344	0.530323467754033	-6.15151	None	AC005052.2
1.04906830831408	4.1912008208237	3.31375917158581	0.0236951742211254	0.179230526747474	-3.90706	Up	AC107959.3
1.04731647626038	2.9702749057584	2.36687228895535	0.0682361593047532	0.315520983296369	-5.08232	None	SYTL2
1.04708521953702	2.71853011000889	3.84837923849428	0.0138865093035599	0.13515118153575	-3.29949	Up	FXYD4
1.04591372525964	10.0377911805337	1.02099872389664	0.357553918990176	0.615532829708858	-6.73092	None	SQSTM1
1.04583450791665	2.89934492627331	3.3906595755252	0.0218814455891339	0.171132253758976	-3.81693	Up	AC119396.1
1.04421258952604	5.84294361822643	6.95421683061769	0.00127949393358574	0.0440906217664235	-0.563151	Up	GMDS-DT
1.04309433898166	2.18821383615749	2.87696235862606	0.0379266475678608	0.22790558284242	-4.43551	Up	MADCAM1
1.04309433898166	2.79066547684336	2.84015078348841	0.0395156942156693	0.232558512974006	-4.48125	Up	LINC02334
1.04309433898166	2.04986800306455	2.05234392287909	0.0997901663480692	0.370855080714289	-5.4897	None	HCN4
1.04309433898166	1.96218986778662	1.50829915852641	0.196339424383391	0.538850044301394	-6.18073	None	RPEL1
1.04309433898166	1.96218986778662	1.50829915852641	0.196339424383391	0.538850044301394	-6.18073	None	AC091053.2
1.04309433898166	1.52154716949083	0.987782710888946	0.371977902903416	0.625733778960081	-6.76405	None	SSPN
1.04297982574217	3.49045344474059	2.17111836498802	0.0863286973977188	0.346762369558721	-5.33567	None	PCDHB11
1.03605458337126	4.54028126914793	4.85813829577795	0.00567129791089422	0.0871827637108412	-2.27197	Up	CACNA1H
1.0331785578503	3.05482589363022	3.6543274561311	0.0167722369207683	0.148630378259316	-3.51485	Up	AC024933.1
1.0331785578503	2.64736175318474	2.99431177981451	0.0333233952154719	0.215048350576507	-4.2909	Up	LDHAL6A
1.0331785578503	1.78570758627769	1.32551378392007	0.246568130847424	0.590676211748481	-6.39886	None	AC005387.2
1.02693917586944	3.62077895289718	1.84681995039263	0.128631709298468	0.416825970941045	-5.75505	None	PLAC1
1.02649657711638	5.06628294304941	1.27995241424562	0.260875239446614	0.590676211748481	-6.45136	None	TMEM50B
1.02600083733376	3.9104313568238	5.20427838410715	0.00430015541361749	0.0757520463367712	-1.95349	Up	AL365181.2
1.02346310929713	2.34234925342512	3.67390164190338	0.0164515209289088	0.147383249555745	-3.49286	Up	ACBD3-AS1
1.02346310929713	1.95237425294435	2.19182507513485	0.0841886463414755	0.346762369558721	-5.30882	None	H4C4
1.02346310929713	1.61904091961102	1.44479050971363	0.212553050470051	0.561502642635649	-6.25775	None	AC124283.3
1.02346310929713	1.61904091961102	1.25028742930214	0.270602400675932	0.590676211748481	-6.48507	None	AC004982.1
1.02237139861951	3.94425503877218	5.29279241091435	0.00401523763263947	0.0728609945660399	-1.87461	Up	PURPL
1.02237139861951	2.5036123404764	2.29316599066357	0.0745117347167659	0.331279450917633	-5.17755	None	CD53
1.0213767791399	3.90191410167109	2.6427932209325	0.0494215085974286	0.264609453597517	-4.72921	Up	AL357033.3
1.02132101957732	3.36090943824974	2.06385949241897	0.0983915794852989	0.368446315286354	-5.47478	None	EYS
1.02036246688534	7.94461874380177	6.66575687416268	0.00153359313297782	0.0472810577628776	-0.769942	Up	GEM
1.01965852434717	12.9580041448865	5.3410426851199	0.00386937528246778	0.0714864229914328	-1.83203	Up	NEAT1
1.01963122968452	1.89979061532303	5.10502611166793	0.00464865186367118	0.0789816122209439	-2.04316	Up	MRAP-AS1
1.01963122968452	2.23312394865637	1.98997603213713	0.107741565600895	0.376764614940482	-5.57048	None	AC079305.2
1.01963122968452	1.37146978174931	1.71663802942498	0.151295049356098	0.460988029247015	-5.92111	None	AL137157.1
1.01963122968452	2.37146978174931	1.65496562616299	0.163422170292846	0.482618438073368	-5.9989	None	WAS
1.01479803978615	2.70238652013346	2.08008394061712	0.0964564874263888	0.363591321547682	-5.45374	None	AC026202.2
1.01479803978615	2.70238652013346	1.42841967911773	0.216939437028239	0.566374663247888	-6.27741	None	NEDD8
1.01479803978615	2.10985066057894	1.3392651311439	0.242396943345355	0.590676211748481	-6.38286	None	EDAR
1.01479803978615	2.9715	1.20948	0.284530547165343	0.590676211748481	-6.5308	None	TBC1D3D
1.01448176332163	4.03084236090232	4.14169876068584	0.0105509494003234	0.116961105146158	-2.98513	Up	TIMM23B-AGAP6
1.01019610661114	2.88152572562056	3.47742177318864	0.0200239119106336	0.162764127574689	-3.71633	Up	MYH8
1.00991578113135	1.89493289104645	2.40362181747166	0.0653253609129515	0.30936312695487	-5.03495	None	AC073115.2
1.00991578113135	2.36661205747273	2.32428534928165	0.0717883601749511	0.324362687341576	-5.13731	None	ZCWPW2
1.00941119439705	6.92685035627295	4.94117094647142	0.00530013346785345	0.084580027147814	-2.19409	Up	FICD
1.00882407045373	2.75604120261469	1.12870362551536	0.314031349386893	0.590676211748481	-6.61893	None	PLEKHA4
1.00745593767615	2.77284627619061	1.57642929341353	0.180298070813241	0.511879790346024	-6.09689	None	LINC01290
1.00745593767615	3.22703630265218	1.48606912774115	0.201872172560669	0.546451272694077	-6.20782	None	AC091100.1
1.00597396933242	4.10758071507189	4.84486704334552	0.00573343146223586	0.0875913382658025	-2.2845	Up	LINC01589
1.00597396933242	2.38427238125779	2.06655092000706	0.0980677254296158	0.36771197561268	-5.47129	None	AC010768.1
1.00597396933242	2.27696301629533	1.94181177741819	0.114340537721909	0.389245706075455	-5.63273	None	KCNK6
1.00597396933242	2.61029634962866	1.65234622510153	0.16395854206549	0.48334777545595	-6.00219	None	AL392086.3
1.00597396933242	1.94363	1.2570122411782	0.268368357857315	0.590676211748481	-6.47746	None	LINC00706
1.00362943871425	4.74075453980044	7.45683937225268	0.000947087368422832	0.0396763089527237	-0.220968	Up	LINC02762
1.00285400450114	3.49385364341721	3.44109304899129	0.0207786630948416	0.165674271002406	-3.75831	Up	SCGB2B2
1.00181855530522	9.20806697327493	18.4253732234586	1.63079715405213e-05	0.00704391901781276	4.0375662797907	Up	PPEF1
1.00148196834373	2.94735765180007	2.24514370528629	0.0789377169862383	0.341309576447919	-5.23972	None	CASC15
0.99949232945275	6.28913462832156	5.32786424112054	0.00390858052705296	0.0719842345450162	-1.84363	Up	CYP1B1-AS1
0.996168120387391	3.35216486826739	2.4421851137462	0.0624168798954682	0.301223640373726	-4.98534	None	AC007613.1
0.993605158437962	8.66771558465636	9.80357912028902	0.000284347662841286	0.0232840541547754	1.12529566523149	Up	FAM83A
0.991848985425152	4.25830288807481	2.19207289436401	0.0841633835964281	0.346762369558721	-5.3085	None	AC093390.2
0.989192840769207	3.18686828606821	3.54938933802912	0.0186201969127641	0.156850428062733	-3.63378	Up	GCNT7
0.988594761554029	1.82763071411035	3.18512284335981	0.0271289448262001	0.19269473370739	-4.05983	Up	AC009704.2
0.987347152493633	5.1336671079298	4.45425717204858	0.00798038932774022	0.101846517289123	-2.6647	Up	AC139099.2
0.986452671834219	1.54986800306455	1.40489960383209	0.223394792323354	0.576778969111065	-6.30549	None	AC024267.5
0.986452671834219	2.21653466973121	1.19952356314614	0.288025660134363	0.590676211748481	-6.54184	None	AC093157.2
0.98564375936937	4.06021277480653	1.95293009547941	0.11278024821889	0.38599949110778	-5.61837	None	CTSS
0.982636343345609	7.22260196358775	7.72794212357272	0.000811078464700285	0.0369241801748756	-0.0453274	Up	SLC51B
0.979349960395126	8.42762324192352	22.0634627234936	7.13125108971256e-06	0.00435736834876778	4.75473880925965	Up	IGFL2-AS1
0.979159638480647	3.19934082488865	4.37914134872288	0.00852383480630527	0.105436276508344	-2.74036	Up	GALR2
0.979006836958394	4.96675633486792	5.06431256986112	0.00480122436132769	0.0802403420280063	-2.08033	Up	OSER1-DT
0.978486582601763	3.98652765674411	2.61397613430898	0.0510881105151285	0.269614355303349	-4.76577	None	AC027097.2
0.978486582601763	2.79154015650372	2.24397180603443	0.079049236042306	0.341673820105564	-5.24123	None	RGS9BP
0.978486582601763	2.59655265626334	1.36412937207191	0.235023930614952	0.590676211748481	-6.35373	None	AP000812.1
0.977787602323236	2.21220213497572	1.75812340859159	0.143657572372907	0.445409591966099	-5.86844	None	SLC5A10
0.977628601380488	2.57774314758854	0.934504527294664	0.396124925027334	0.65013899513789	-6.81568	None	GDPD3
0.976536890702867	2.48069508651807	0.985797559936733	0.372855198542138	0.626476756128614	-6.76601	None	NOX5
0.975333139518741	3.49512250743552	2.44798557663043	0.0619918732792008	0.300537176004154	-4.97789	None	ATP1A1-AS1
0.974333395333103	7.01948108012511	6.89706827404696	0.00132556698392333	0.0451197066321294	-0.603494	Up	AC010457.1
0.97380798169491	5.34902755588544	3.34722525841412	0.0228854205966236	0.175382550255924	-3.86773	Up	GABARAP
0.973726900471418	6.45172376923712	4.7939977365089	0.00597916434614951	0.0890100520863481	-2.33278	Up	ADAMTS16
0.972700788013928	11.745402249641	26.0100364516717	3.34330640902411e-06	0.00283428955920339	5.34366118050548	Up	CDCA7L
0.971959792945258	3.01430073004635	1.48601285331478	0.201886370672162	0.546451272694077	-6.20789	None	AC007405.2
0.971396705422196	5.2836739112579	3.19840998667986	0.0267490562532495	0.190971033700885	-4.04394	Up	PLB1
0.968963531869508	2.94858757352767	2.5677733965545	0.053892390073414	0.278366399191185	-4.82457	None	RIPOR3
0.968963531869507	1.15114843260142	2.05391506601785	0.0995981055131381	0.370692577524163	-5.48767	None	ANGPTL1
0.968963531869507	3.14357507376806	1.66458175099911	0.161468257849277	0.479504835898541	-5.98682	None	POTEF
0.968963531869506	2.78677863113759	5.85863276647786	0.00264222535325246	0.0597410013986287	-1.39343	Up	AC093866.1
0.968963531869506	1.48448176593475	4.86224019792391	0.00565225480578194	0.0870383578232769	-2.2681	Up	IGFLR1
0.968963531869506	1.81781509926809	2.78527016395305	0.0420259715294831	0.241088765458349	-4.54974	Up	MIR98
0.968963531869506	1.15114843260142	2.05391506601785	0.0995981055131381	0.370692577524163	-5.48767	None	AL512413.1
0.968963531869506	1.15114843260142	2.05391506601785	0.0995981055131381	0.370692577524163	-5.48767	None	ERVFRD-1
0.968963531869506	1.34613593284181	1.98904506596581	0.107865229263362	0.376828855599743	-5.57168	None	AC105020.5
0.968963531869506	1.34613593284181	1.98904506596581	0.107865229263362	0.376828855599743	-5.57168	None	PLAAT5
0.968963531869506	1.34613593284181	1.98904506596581	0.107865229263362	0.376828855599743	-5.57168	None	AC025423.1
0.968963531869506	1.48448176593475	1.69349199599457	0.155735382805184	0.469644445500901	-5.95038	None	AC016747.2
0.968963531869506	1.48448176593475	1.69349199599457	0.155735382805184	0.469644445500901	-5.95038	None	NPIPB9
0.968963531869506	1.48448176593475	1.69349199599456	0.155735382805184	0.469644445500901	-5.95038	None	TLR1
0.968963531869506	2.08693340662062	1.68508106568589	0.157381613972333	0.472674736563606	-5.961	None	TNFAIP6
0.968963531869506	1.59179113089721	1.45625080116166	0.209533708142647	0.556771155747729	-6.24394	None	AC114980.1
0.968963531869506	1.59179113089721	1.45625080116166	0.209533708142647	0.556771155747729	-6.24394	None	AC006017.1
0.968963531869506	0.817815099268086	1.36854775553265	0.233736244927701	0.590676211748481	-6.34853	None	NUP210L
0.968963531869506	0.817815099268086	1.36854775553265	0.233736244927701	0.590676211748481	-6.34853	None	AC092802.4
0.968963531869506	0.817815099268086	1.36854775553265	0.233736244927701	0.590676211748481	-6.34853	None	LINC02153
0.968963531869506	0.817815099268086	1.36854775553265	0.233736244927701	0.590676211748481	-6.34853	None	INHBA
0.968963531869506	0.817815099268086	1.36854775553265	0.233736244927701	0.590676211748481	-6.34853	None	AC107398.4
0.968963531869506	0.817815099268086	1.36854775553265	0.233736244927701	0.590676211748481	-6.34853	None	TMPRSS11D
0.968963531869506	0.817815099268086	1.36854775553265	0.233736244927701	0.590676211748481	-6.34853	None	LINC02478
0.968963531869506	1.15114843260142	1.35652129730175	0.237257047768636	0.590676211748481	-6.36267	None	AC022915.2
0.968963531869506	1.48448176593475	1.15185784058306	0.305306509118303	0.590676211748481	-6.59401	None	AC062037.4
0.968963531869506	1.67946926617514	1.09819706117985	0.325863254657034	0.590676211748481	-6.65133	None	AP000346.1
0.968963531869506	2.42026673995395	1.04933279369106	0.345627440389613	0.602348096503302	-6.70212	None	AL390067.1
0.968963531869506	1.15114843260142	1.02681362497163	0.355078087824866	0.613815640090294	-6.72505	None	AC022079.2
0.968570801470412	4.12983138040273	3.27992782716965	0.0245473763932555	0.182372738257366	-3.947	Up	AC138393.3
0.96582707895932	6.29377171363472	7.16187323813746	0.0011274734656608	0.0420216712490227	-0.419076	Up	TJP3
0.962989562537086	2.59477811556342	1.58513547918051	0.17834432125231	0.508349292981325	-6.08609	None	AC003956.1
0.96178581135296	3.06585540639764	1.22489120830372	0.279194570525996	0.590676211748481	-6.51362	None	RASSF9
0.959528408796124	2.96350124167551	4.60912674031926	0.00698337312617453	0.0952354183761156	-2.51132	Up	CACNA1D
0.955416203703725	2.67269560209225	1.6951128844199	0.155420152370641	0.469389928888105	-5.94834	None	LAMC1-AS1
0.955166321470529	4.6873687007618	6.40273750115461	0.0018196177359793	0.0500735900909622	-0.965588	Up	AL024507.3
0.955023473304631	2.8539394089673	1.11758331486751	0.318299724413616	0.590676211748481	-6.6308	None	C6orf163
0.954646150141324	3.41525013880967	2.99803965138767	0.0331879041120205	0.214412527826955	-4.28634	Up	AP005136.3
0.954451379134218	6.00998741428264	6.5844777494721	0.00161583047607934	0.0472810577628776	-0.829661	Up	AC093827.4
0.95347108670097	7.14879096349838	8.84159926230147	0.000449528068584119	0.0278969863833008	0.617908212133274	Up	MLC1
0.950666279037482	4.65891540131316	3.94982471017485	0.0126098723173958	0.128531105114069	-3.18925	Up	AL590666.2
0.950583013805353	2.14195817356934	1.59135308343817	0.176961984489139	0.506390484950391	-6.07837	None	AC087521.2
0.949332302184984	2.11029634962866	2.00089421206524	0.106302419894335	0.374186907853431	-5.55635	None	RPL34-AS1
0.949332302184984	2.24864218272161	1.89077058573986	0.121800220169382	0.404106068227591	-5.69855	None	SMIM17
0.949332302184984	2.35595154768407	1.74563183417843	0.14591476980176	0.450195516557518	-5.88433	None	ATF6B
0.949332302184984	2.11029634962866	1.61742843113545	0.17128058468086	0.495830969196314	-6.0459	None	CCDC103
0.949332302184984	1.58197551605495	1.1945913059672	0.289771922695401	0.590676211748481	-6.54729	None	VWA3B
0.949332302184983	1.58197551605495	1.39477558849263	0.226230000784925	0.581820550217016	-6.31753	None	AL512598.1
0.949332302184983	1.24864218272161	1.13288898247409	0.31243803043153	0.590676211748481	-6.61445	None	AC107072.2
0.949306607852046	9.06948321293269	13.5760227787062	6.56997756843092e-05	0.012505467709894	2.68565705461403	Up	OSGIN1
0.94845051163434	7.85610853729336	8.39833752643738	0.00056378436712551	0.0308410712823692	0.364508641009553	Up	CNTRL
0.94733306315131	6.31696254310297	1.61501834889987	0.171797940560544	0.49653500924952	-6.0489	None	VPS53
0.945700755150552	2.66783787781566	1.89695959022849	0.120869119121919	0.402250855169232	-5.69058	None	TCTEX1D4
0.945117522083139	8.84295366529409	10.769828093872	0.000186812144801121	0.0201724907394728	1.58362882851832	Up	PPARGC1A
0.944952598309264	5.05317592241407	3.62240215995834	0.0173109968157623	0.151276635686314	-3.55085	Up	AL136988.2
0.943358332852562	1.86165416690705	2.62504140750326	0.0504408647895544	0.267948376740441	-4.75172	None	AP006545.3
0.943358332852562	4.40960623016529	2.52246336019288	0.0568094978042336	0.286760334271944	-4.88242	None	AL451042.1
0.942826420697737	5.23398400353202	4.62956983028367	0.00686303659638619	0.0949380413101418	-2.49134	Up	PHOSPHO1
0.941476145138848	3.15220277902224	2.08678243045666	0.0956694564865301	0.362040970377727	-5.44506	None	AC003991.1
0.935784974019203	2.66287998724999	2.09339724841145	0.0948989944861632	0.360415855692489	-5.43648	None	C11orf16
0.935784974019202	2.43685601887911	2.36559479211656	0.0683398719682988	0.315818201909209	-5.08397	None	AL512652.1
0.935784974019202	2.87749871717489	1.93538879654793	0.1152522526488	0.390554187630392	-5.64103	None	NECAB2
0.935784974019202	1.4678924870096	1.92525398285425	0.116706434104067	0.393456130191846	-5.6541	None	AC018462.1
0.935784974019202	1.32954665391665	1.42723717295854	0.217259647050015	0.566603027055691	-6.27882	None	TEKT3
0.935784974019202	0.801225820342934	1.13585313488794	0.311313952729258	0.590676211748481	-6.61127	None	CUBN
0.935784974019202	0.801225820342934	1.13585313488794	0.311313952729258	0.590676211748481	-6.61127	None	LINC01814
0.935784974019202	0.801225820342934	1.13585313488794	0.311313952729258	0.590676211748481	-6.61127	None	CFAP77
0.935784974019202	0.801225820342934	1.13585313488794	0.311313952729258	0.590676211748481	-6.61127	None	AC025175.1
0.935784974019202	0.801225820342934	1.13585313488794	0.311313952729258	0.590676211748481	-6.61127	None	AC002310.2
0.935784974019202	0.467892487009601	1.07613948568085	0.334659963180608	0.590676211748481	-6.67443	None	AC007673.1
0.935784974019202	0.467892487009601	1.07613948568085	0.334659963180608	0.590676211748481	-6.67443	None	C22orf15
0.935784974019202	1.4678924870096	0.892543270385012	0.416030022031542	0.673454646674475	-6.85496	None	TMEM18-DT
0.935784974019201	1.66287998724999	2.46252723982921	0.0609403474728996	0.298004603726543	-4.95921	None	IGSF23
0.935784974019201	2.1912008208237	2.14695512143823	0.0889004177452921	0.347067674202128	-5.36701	None	AC010996.1
0.935784974019201	2.32954665391665	1.54697752210906	0.187066660669071	0.524637000420612	-6.13327	None	EIF4EBP3
0.935784974019201	1.13455915367627	1.46224321893453	0.20797158597932	0.554856674329491	-6.2367	None	AC079753.2
0.935784974019201	1.4678924870096	1.29284164826068	0.2567509346744	0.590676211748481	-6.43659	None	ABCA12
0.935784974019201	2.1912008208237	1.16436292275646	0.300684931335786	0.590676211748481	-6.58043	None	CCDC181
0.9357849740192	2.93199829460252	1.87467885688018	0.124256414645337	0.409858024976296	-5.71926	None	AC109347.1
0.933131222390131	10.600373826687	10.7021755205846	0.000192164339024664	0.0202884253107126	1.55304877965407	Up	PDE2A
0.932314195269102	6.30741077212024	1.55200278078823	0.185894152569399	0.522547458956232	-6.12708	None	CDK7
0.93095178412083	3.20841545555904	2.10748773852128	0.0932798623137912	0.356970360903023	-5.4182	None	AL138921.2
0.930951784120829	3.34676128865199	1.32724904094717	0.246038067237457	0.590676211748481	-6.39685	None	CRTC3-AS1
0.930185062425696	9.89570056883112	7.50784596499109	0.000919520194921681	0.0391100508033582	-0.187461	Up	GRAMD1B
0.929498631602096	3.77103706155925	4.90580300181788	0.00545460827803667	0.0858886527852763	-2.22714	Up	AC073912.3
0.928094458296973	4.96345587293179	3.47631333293961	0.0200464677761949	0.16276815197656	-3.71761	Up	SDR16C5
0.927838457871393	7.1233217949687	7.18659091216311	0.00111085922100934	0.0416840311320854	-0.402185	Up	LINC00511
0.926960903565471	4.11390869010506	2.99097260139598	0.0334452922510285	0.215416392886671	-4.29499	Up	SLC22A1
0.926678105352699	5.1861775297389	4.26828613209213	0.00940739160222935	0.109615802055372	-2.85358	Up	SPINK1
0.925869192887851	2.66783787781566	1.54131169380891	0.188397422634603	0.526524332039491	-6.14025	None	AC000120.2
0.925869192887851	1.39871957046313	1.05329477649792	0.343987203669395	0.600694787838122	-6.69805	None	AC062015.1
0.92586919288785	1.73205290379646	1.17998274153727	0.29500046501822	0.590676211748481	-6.56336	None	AL031847.1
0.923829823166865	3.76421177678627	4.02848885175824	0.011713568480847	0.122987559757829	-3.10488	Up	TNRC6C-AS1
0.923129023952861	4.1861235574109	2.69816391487808	0.0463868232898597	0.254663384068309	-4.65919	Up	AC009121.3
0.921844915454326	3.50401679670882	5.73938668349735	0.00287796748214454	0.0615703171329506	-1.49163	Up	AC107071.1
0.920867040342859	8.11445164802035	8.94547077646141	0.000426927097209748	0.0276366347268698	0.675409624885546	Up	NIBAN1
0.919466106986873	4.62251381267094	2.93161293441011	0.0356988726804385	0.221770226812457	-4.36794	Up	AC006504.1
0.919385071999126	3.19291665094502	1.42226	0.218612059633386	0.568886394300985	-6.28478	None	SELENOP
0.918909616329214	5.23055754664198	15.055137455049	4.10510193405232e-05	0.0108006973397201	3.15930506116193	Up	AL591069.1
0.91829583405449	1.98746875060096	1.80843700363029	0.134923900814592	0.430423222107114	-5.80423	None	AC010336.8
0.91829583405449	2.45914791702724	1.63835404042099	0.166853966648943	0.487807862351421	-6.01973	None	HOMER3-AS1
0.91829583405449	1.12581458369391	1.48189646568719	0.202927595685974	0.547658663458109	-6.21289	None	AP001893.3
0.91829583405449	1.12581458369391	1.48189646568719	0.202927595685974	0.547658663458109	-6.21289	None	GPR183
0.918295834054489	2.39493289104645	1.79633214750934	0.136973773336552	0.434472900687175	-5.81971	None	LINC01637
0.918295834054489	1.79248125036058	1.70330758533906	0.153836362137835	0.466312027402721	-5.93798	None	CRYBB2
0.918295834054489	1.45914791702724	1.48189646568719	0.202927595685974	0.547658663458109	-6.21289	None	Z73420.2
0.917520816405743	4.52408950754571	3.55985121844423	0.0184257515096191	0.156034888204117	-3.62184	Up	AL353803.4
0.916641367818712	7.36095514062247	5.49453788735447	0.00344546489547279	0.0673118997030891	-1.69855	Up	SERPINB9P1
0.916312745277428	2.95544073808194	9.71596089133333	0.000295942853367114	0.0237956333807503	1.08131547253864	Up	AP006545.1
0.916312745277428	2.78391634713869	2.26839207224448	0.07676033177392	0.335484967131934	-5.20961	None	AL442125.2
0.914679303724222	6.94522368018061	7.91140869786251	0.000732261339911023	0.035094646737547	0.0701999448901685	Up	EGFLAM
0.913693900879479	3.02826212299511	2.00293984110581	0.106035055204385	0.373981956619587	-5.5537	None	AC114489.2
0.912660769397446	5.20857194705398	7.91131016120733	0.000732301132747841	0.035094646737547	0.0701385992154808	Up	H2BC4
0.912321864722069	2.75845779756387	4.8712654575442	0.00561062045221451	0.0867926273098608	-2.25959	Up	DLG2-AS2
0.912321864722069	1.84613593284181	1.75593439977082	0.144050514208536	0.446241310987046	-5.87122	None	ZNRF3-AS1
0.912321864722069	1.51280259950847	1.72229967015242	0.150228719416387	0.458631474386954	-5.91394	None	AC092849.2
0.912321864722069	1.51280259950847	1.72229967015242	0.150228719416388	0.458631474386954	-5.91394	None	TCF7L1
0.912321864722069	1.51280259950847	1.72229967015242	0.150228719416388	0.458631474386954	-5.91394	None	AC092153.1
0.912321864722069	1.51280259950847	1.72229967015242	0.150228719416388	0.458631474386954	-5.91394	None	BRWD1-AS1
0.912321864722069	2.58693340662062	1.66757780567297	0.160864330417135	0.478278329647529	-5.98305	None	DCDC1
0.912321864722069	1.98448176593475	1.6222189273136	0.170256884211054	0.493951993428527	-6.03991	None	ENO4
0.912321864722069	1.31781509926809	1.60792782278068	0.173329128842554	0.499395208253441	-6.05774	None	PAG1
0.912321864722069	1.31781509926809	1.60792782278068	0.173329128842554	0.499395208253441	-6.05774	None	AC020658.4
0.912321864722069	1.31781509926809	1.60792782278068	0.173329128842554	0.499395208253441	-6.05774	None	AP001020.2
0.912321864722069	1.31781509926809	1.60792782278068	0.173329128842554	0.499395208253441	-6.05774	None	CERNA1
0.912321864722069	1.65114843260142	1.5860849305913	0.178132537479469	0.50826609668971	-6.08491	None	AL512622.1
0.912321864722069	1.65114843260142	1.5860849305913	0.178132537479469	0.50826609668971	-6.08491	None	AC092198.1
0.912321864722069	1.65114843260142	1.5860849305913	0.178132537479469	0.50826609668971	-6.08491	None	F2RL3
0.912321864722069	1.51280259950847	1.36172515124242	0.235727446625435	0.590676211748481	-6.35656	None	AC006159.1
0.912321864722069	1.92026673995395	1.16061533472439	0.302063330737997	0.590676211748481	-6.58451	None	MYO1H
0.912321864722069	0.984481765934753	1.09312684901977	0.327867220280739	0.590676211748481	-6.65666	None	LINC02565
0.912321864722069	1.98448176593475	1.07269750161649	0.336051125533933	0.591287596353145	-6.67801	None	AC104333.4
0.912321864722069	1.65114843260142	0.756409636633421	0.486044825508233	0.734358299778798	-6.97326	None	SCOC-AS1
0.912321864722068	2.17946926617514	1.11061390739189	0.32100086475238	0.590676211748481	-6.6382	None	PGF
0.912321864722068	1.31781509926809	1.03441644381365	0.351863024344304	0.609513114812772	-6.71734	None	AC087286.4
0.911972806057348	12.277967071424	25.741259785521	3.50722402743514e-06	0.00283428955920339	5.30851420372163	Up	GFPT1
0.91006235384505	2.98335201049624	1.72238502005939	0.150212703254904	0.458631474386954	-5.91383	None	AC131235.3
0.90856525262744	10.4382497642083	8.20322789939367	0.000625015710358465	0.0325527932970899	0.248664270029118	Up	NUPR1
0.908297587288544	3.66393433367081	2.66009326189062	0.0484501614817666	0.262296948766462	-4.7073	Up	PLEKHO1
0.908103067003606	5.27112190411258	7.9602196904813	0.000712865308004048	0.0349623191340453	0.100496654685758	Up	CEBPB-AS1
0.907488674823696	3.95102870285507	3.4382042758756	0.020840073584903	0.16587180608268	-3.76166	Up	AC067852.3
0.907261025946196	5.8525106945083	4.92872964198203	0.00535387539750624	0.0849970129647188	-2.2057	Up	LINC02709
0.906974619887561	3.8819547162312	3.89287472579969	0.0133088562921215	0.132359455272024	-3.25094	Up	AL442125.1
0.906893503526238	3.71499170028229	3.28907859470694	0.0243134511172504	0.181642367629888	-3.93618	Up	HAP1
0.906584348343352	6.83985026647316	9.19453551789924	0.000378079455796748	0.0261864209049662	0.81051538002806	Up	WAKMAR2
0.904748505888707	2.31402841985141	3.44329804628294	0.020731928842055	0.165594168633753	-3.75576	Up	AC109449.1
0.903834052252153	5.41552844258922	7.03992671023907	0.0012139399123395	0.0431370534523819	-0.50321	Up	AC133785.1
0.903656795211088	3.58260087186513	1.95919920206224	0.111910383364852	0.384631489100875	-5.61027	None	BX539320.1
0.902784348892968	8.66237963117204	17.4419284030731	2.09643072118991e-05	0.00807996652726917	3.80608936249024	Up	KLHL24
0.901570505325365	9.56350899373722	23.7189140932318	5.11227839667298e-06	0.00337033679982767	5.02196268145832	Up	PGM2L1
0.901514705491277	2.70238652013346	2.64040477492739	0.0495573122569552	0.265199159800766	-4.73223	Up	AL121758.1
0.898823605312716	2.91351761024928	2.13099875692409	0.0906438030488144	0.351409556480795	-5.38771	None	AC116366.2
0.898664604369966	2.66395103210989	7.83567926367994	0.000763625886417053	0.0357576742177944	0.0228322744721181	Up	CASC1
0.898381806157193	3.02060607563397	2.74391745901759	0.0440360984657976	0.24739417213909	-4.60159	Up	TSSK3
0.898370938841886	8.81856902031026	1.67155038829097	0.160067087599017	0.477263360598711	-5.97805	None	INTS3
0.897292568212554	4.31775638868948	3.88082105601722	0.0134625302438217	0.133095227966939	-3.26406	Up	AL354920.1
0.895252161228461	4.6804552934668	3.82576222730894	0.0141912918312351	0.136316649671541	-3.32428	Up	RORC
0.893941346657914	2.83694567380973	3.09565001781021	0.0298535536671427	0.202580352734442	-4.16753	Up	AL583722.4
0.892690635037546	2.08197551605495	1.99971138349213	0.106457342185881	0.374516033174435	-5.55788	None	AC087620.1
0.892690635037546	1.22032134914789	1.13989424679897	0.309787254044932	0.590676211748481	-6.60692	None	MIR221
0.892690635037546	1.22032134914789	1.13989424679897	0.309787254044932	0.590676211748481	-6.60692	None	AC100827.4
0.892690635037545	3.43010688917443	2.38094292815647	0.0671051910472815	0.312824830874209	-5.06418	None	AC116025.2
0.892690635037545	3.57925988149817	2.06698887786458	0.098015134579441	0.36771197561268	-5.47072	None	AL357140.2
0.89245203500935	3.8792953569671	1.96909358277453	0.110551871983047	0.382111685557298	-5.59748	None	CNTD1
0.890138760040511	7.12576231815907	14.3954470409458	5.0340124692162e-05	0.0115890076686126	2.95580658929193	Up	SBF2-AS1
0.887857445139175	3.09919015079028	2.31258502174802	0.0727993441463172	0.327250882747809	-5.15243	None	NLGN3
0.887655004240809	3.79195887523989	4.28365677988376	0.00927867723554966	0.10901546052417	-2.83777	Up	SLCO1B3
0.887259365923995	3.71274799031453	3.1382148196646	0.028520242266307	0.197864610704936	-4.11615	Up	TLCD4-RWDD3
0.885899756334005	7.82218604900231	17.6349408508294	1.99345636455834e-05	0.00780313575701804	3.85298	Up	DLGAP1-AS2
0.885117276204185	2.65718	1.01791780230258	0.358871621923952	0.617052290489969	-6.73402	None	CU639417.5
0.885047089247841	9.01919015415273	2.73618597020085	0.0444237750582762	0.248399627134833	-4.61131	Up	CARS1
0.881285396591576	3.04309433898166	1.0692320698093	0.33745682790357	0.592839515476007	-6.6816	None	AL596202.1
0.881285396591575	1.77397603162912	1.26344386717238	0.266247672602535	0.590676211748481	-6.47017	None	FAM131B
0.881285396591575	1.10730936496245	1.12533067328575	0.315320629045091	0.590676211748481	-6.62254	None	AC003002.3
0.881285396591574	1.63563019853617	3.01681585071541	0.0325149115934569	0.211850081986809	-4.26338	Up	AL591848.2
0.881285396591574	2.10730936496245	1.34694883814746	0.240095387094058	0.590676211748481	-6.37388	None	AC034229.4
0.881285396591574	1.63563019853617	1.19786706491916	0.288611074652425	0.590676211748481	-6.54367	None	AC090469.2
0.88063484349688	7.82534761865983	14.3095556013013	5.17291686736334e-05	0.0115890076686126	2.92842109908867	Up	MKLN1-AS
0.880515343029175	3.09551909973528	2.68979816971252	0.0468316620756744	0.255997620005647	-4.66975	Up	AATBC
0.879712546957398	4.67391383526722	2.20144995120182	0.0832134787150625	0.346762369558721	-5.29634	None	VWA1
0.879143306871765	2.02453415415704	2.13307685436359	0.0904146838902232	0.350738411399485	-5.38501	None	RNFT1-DT
0.879143306871764	2.93685601887911	1.70267729775807	0.153957592158992	0.466434344995412	-5.93878	None	AL157838.1
0.877602366218948	9.36512008660556	10.4629624998179	0.000212636840763846	0.0211471166384796	1.4431603478292	Up	CAMTA2
0.876825719991176	4.11850943367083	3.05928002165819	0.031049291258692	0.206325422974205	-4.21164	Up	AC004967.2
0.876452206693204	2.63321360358699	1.91378005128332	0.118376057146449	0.396783112608087	-5.6689	None	SNHG31
0.876010407537681	4.76566972866694	4.06093369043777	0.011365707796107	0.121185764897529	-3.07036	Up	DDX47
0.874876453933751	6.51931388636102	5.24908800988972	0.00415302197168866	0.0744216784225638	-1.91343	Up	DAPK2
0.873829458915424	3.58869046955923	2.39109482027883	0.0663019766942659	0.310865684498994	-5.05109	None	CLIP1-AS1
0.87359969761542	9.06064168309315	5.51400675595894	0.00339573836503709	0.0668789603151802	-1.68183	Up	SMOX
0.872461326137845	4.85200872241183	4.38194305310041	0.0085027993094976	0.105378503478472	-2.73753	Up	AMPD3
0.871569948038403	2.70490328137174	2.18688860712888	0.0846935815726738	0.346762369558721	-5.31522	None	BCAR3-AS1
0.870478237360783	1.82521411916116	1.27096956642832	0.263785948533211	0.590676211748481	-6.46161	None	AP000692.2
0.869472408741142	7.70964581353135	5.79822498862673	0.00275864712533082	0.0609835081648507	-1.44297	Up	PLAC4
0.869110104583204	2.96287588586532	1.49507491314529	0.199612561605103	0.543822514386907	-6.19686	None	CCL21
0.867579067483044	3.84738664446217	1.40285571867941	0.223964414371002	0.577951844748901	-6.30793	None	AC084198.4
0.866569329490285	5.09856981875317	3.16118683589267	0.0278289585846059	0.195437480378497	-4.08853	Up	GSTO2
0.865595978705983	2.54608132364787	1.3578801470748	0.236856725044675	0.590676211748481	-6.36107	None	NSMCE1-DT
0.862904878527422	2.43145243926371	1.39645921287795	0.225756122912091	0.581019353934014	-6.31553	None	AC068792.1
0.861654166907053	1.09749375012019	2.09634521358614	0.0945577716058445	0.359790597550064	-5.43265	None	AC104785.1
0.861654166907053	1.09749375012019	2.09634521358614	0.0945577716058445	0.359790597550064	-5.43265	None	MIR6746
0.861654166907053	1.09749375012019	2.09634521358614	0.0945577716058445	0.359790597550064	-5.43265	None	LINC01932
0.861654166907053	1.09749375012019	1.48381341167454	0.202442059091703	0.547036831449179	-6.21056	None	AC234781.1
0.861654166907053	0.764160416786859	1.33464019028078	0.243792330613289	0.590676211748481	-6.38825	None	IER3
0.861654166907053	0.764160416786859	1.33464019028078	0.243792330613289	0.590676211748481	-6.38825	None	EPN2-AS1
0.861654166907053	0.764160416786859	1.33464019028078	0.243792330613289	0.590676211748481	-6.38825	None	TESC-AS1
0.861654166907053	0.764160416786859	1.33464019028078	0.243792330613289	0.590676211748481	-6.38825	None	AC091114.1
0.861654166907053	0.764160416786859	1.33464019028078	0.243792330613289	0.590676211748481	-6.38825	None	ERCC8-AS1
0.861654166907053	0.764160416786859	1.33464019028078	0.243792330613289	0.590676211748481	-6.38825	None	AL353600.1
0.861654166907053	0.764160416786859	1.33464019028078	0.243792330613289	0.590676211748481	-6.38825	None	AL357992.1
0.861654166907053	0.764160416786859	1.33464019028078	0.243792330613289	0.590676211748481	-6.38825	None	AC015468.1
0.861654166907053	0.764160416786859	1.33464019028078	0.243792330613289	0.590676211748481	-6.38825	None	ZNF750
0.861654166907053	0.764160416786859	1.33464019028078	0.243792330613289	0.590676211748481	-6.38825	None	AC083870.1
0.861654166907053	0.764160416786859	1.33464019028078	0.243792330613289	0.590676211748481	-6.38825	None	LINC00504
0.861654166907053	0.764160416786859	1.33464019028078	0.243792330613289	0.590676211748481	-6.38825	None	SALRNA1
0.861654166907053	0.764160416786859	1.33464019028078	0.243792330613289	0.590676211748481	-6.38825	None	AL353807.2
0.861654166907053	0.764160416786859	1.33464019028078	0.243792330613289	0.590676211748481	-6.38825	None	LINC00426
0.861654166907053	0.764160416786859	1.33464019028078	0.243792330613289	0.590676211748481	-6.38825	None	PPP1R1B
0.861654166907053	1.87146978174931	1.24321751206356	0.272969576555924	0.590676211748481	-6.49305	None	AC104109.4
0.861654166907053	1.95914791702724	1.22847663620937	0.277966538948478	0.590676211748481	-6.50961	None	XKR4
0.861654166907053	0.764160416786859	1.12648313581097	0.314879584910228	0.590676211748481	-6.62131	None	E2F3-IT1
0.861654166907053	0.764160416786859	1.12648313581097	0.314879584910228	0.590676211748481	-6.62131	None	AC107032.3
0.861654166907053	0.764160416786859	1.12648313581097	0.314879584910228	0.590676211748481	-6.62131	None	ANKRD6
0.861654166907053	0.764160416786859	1.12648313581097	0.314879584910228	0.590676211748481	-6.62131	None	AF127577.2
0.861654166907053	0.764160416786859	1.12648313581097	0.314879584910228	0.590676211748481	-6.62131	None	AL035603.1
0.861654166907053	0.764160416786859	1.12648313581097	0.314879584910228	0.590676211748481	-6.62131	None	AC073370.1
0.861654166907053	0.764160416786859	1.12648313581097	0.314879584910228	0.590676211748481	-6.62131	None	AC011511.5
0.861654166907053	1.95914791702724	1.04399364649131	0.347848435064139	0.605201680340774	-6.70758	None	ZNF346-IT1
0.861654166907053	0.959147917027245	1.00843855858957	0.362951685467305	0.62140543439094	-6.74353	None	TDRD9
0.861654166907053	0.959147917027245	1.00843855858957	0.362951685467305	0.62140543439094	-6.74353	None	CAMTA1-IT1
0.861654166907053	1.09749375012019	0.848217355607648	0.437913242098229	0.696944447051955	-6.89506	None	AL353732.2
0.861654166907052	2.64544581337843	3.44763089941531	0.0206404477440102	0.165361207829531	-3.75074	Up	AC009309.2
0.861654166907052	1.62581458369391	2.64822095140508	0.0491144368490963	0.263811078890129	-4.72233	Up	AC135050.4
0.861654166907052	0.764160416786859	2.39768684741373	0.0657860723830965	0.309613504666792	-5.0426	None	POC1B-GALNT4
0.861654166907052	0.764160416786859	2.39768684741373	0.0657860723830965	0.309613504666792	-5.0426	None	AC111197.1
0.861654166907052	0.764160416786859	2.39768684741373	0.0657860723830965	0.309613504666792	-5.0426	None	AC061975.1
0.861654166907052	0.764160416786859	2.39768684741373	0.0657860723830965	0.309613504666792	-5.0426	None	ABCC6
0.861654166907052	0.764160416786859	2.39768684741373	0.0657860723830965	0.309613504666792	-5.0426	None	AL359538.4
0.861654166907052	0.764160416786859	2.39768684741373	0.0657860723830966	0.309613504666792	-5.0426	None	SUMO4
0.861654166907052	0.764160416786859	2.39768684741373	0.0657860723830966	0.309613504666792	-5.0426	None	RSPH10B2
0.861654166907052	0.764160416786859	2.39768684741373	0.0657860723830966	0.309613504666792	-5.0426	None	LINC02055
0.861654166907052	0.764160416786859	2.39768684741373	0.0657860723830966	0.309613504666792	-5.0426	None	SMPDL3B
0.861654166907052	0.764160416786859	2.39768684741373	0.0657860723830966	0.309613504666792	-5.0426	None	AC008537.4
0.861654166907052	0.764160416786859	2.39768684741373	0.0657860723830966	0.309613504666792	-5.0426	None	IRAK3
0.861654166907052	0.764160416786859	2.39768684741373	0.0657860723830966	0.309613504666792	-5.0426	None	RNASEK-C17orf49
0.861654166907052	2.73312394865637	2.17732200748484	0.0856814521643618	0.346762369558721	-5.32763	None	ADAM22
0.861654166907052	0.430827083453526	2.00202431909413	0.106154626118549	0.373981956619587	-5.55488	None	AC018761.3
0.861654166907052	0.430827083453526	2.00202431909413	0.106154626118549	0.373981956619587	-5.55488	None	ZNF780B
0.861654166907052	0.430827083453526	2.00202431909413	0.106154626118549	0.373981956619587	-5.55488	None	HIF3A
0.861654166907052	0.430827083453526	2.00202431909413	0.106154626118549	0.373981956619587	-5.55488	None	LINC00881
0.861654166907052	0.430827083453526	2.00202431909413	0.106154626118549	0.373981956619587	-5.55488	None	AC008273.1
0.861654166907052	0.430827083453526	2.00202431909413	0.106154626118549	0.373981956619587	-5.55488	None	MIR548L
0.861654166907052	0.430827083453526	2.00202431909413	0.106154626118549	0.373981956619587	-5.55488	None	AL591135.2
0.861654166907052	0.430827083453526	2.00202431909413	0.106154626118549	0.373981956619587	-5.55488	None	LINC00462
0.861654166907052	0.430827083453526	2.00202431909413	0.106154626118549	0.373981956619587	-5.55488	None	LINC00427
0.861654166907052	0.430827083453526	2.00202431909413	0.106154626118549	0.373981956619587	-5.55488	None	AC017002.4
0.861654166907052	0.430827083453526	2.00202431909413	0.106154626118549	0.373981956619587	-5.55488	None	LARGE2
0.861654166907052	0.430827083453526	2.00202431909413	0.106154626118549	0.373981956619587	-5.55488	None	AC006566.1
0.861654166907052	0.430827083453526	2.00202431909413	0.106154626118549	0.373981956619587	-5.55488	None	MAP3K19
0.861654166907052	0.430827083453526	2.00202431909413	0.106154626118549	0.373981956619587	-5.55488	None	LINC01823
0.861654166907052	0.430827083453526	2.00202431909413	0.106154626118549	0.373981956619587	-5.55488	None	OR10AD1
0.861654166907052	0.430827083453526	2.00202431909413	0.106154626118549	0.373981956619587	-5.55488	None	LINC00308
0.861654166907052	0.430827083453526	2.00202431909413	0.106154626118549	0.373981956619587	-5.55488	None	AC092120.3
0.861654166907052	0.430827083453526	2.00202431909413	0.106154626118549	0.373981956619587	-5.55488	None	AL591506.1
0.861654166907052	0.430827083453526	2.00202431909413	0.106154626118549	0.373981956619587	-5.55488	None	AC007126.1
0.861654166907052	0.430827083453526	2.00202431909413	0.106154626118549	0.373981956619587	-5.55488	None	LINC01767
0.861654166907052	0.430827083453526	2.00202431909413	0.106154626118549	0.373981956619587	-5.55488	None	AC008735.3
0.861654166907052	0.430827083453526	2.00202431909413	0.106154626118549	0.373981956619587	-5.55488	None	AP003393.1
0.861654166907052	0.430827083453526	2.00202431909413	0.106154626118549	0.373981956619587	-5.55488	None	AC021422.2
0.861654166907052	0.430827083453526	2.00202431909413	0.106154626118549	0.373981956619587	-5.55488	None	IL5RA
0.861654166907052	0.430827083453526	2.00202431909413	0.106154626118549	0.373981956619587	-5.55488	None	AC243919.2
0.861654166907052	0.430827083453526	2.00202431909413	0.106154626118549	0.373981956619587	-5.55488	None	AC026765.3
0.861654166907052	0.430827083453526	2.00202431909413	0.106154626118549	0.373981956619587	-5.55488	None	OPN1SW
0.861654166907052	0.430827083453526	2.00202431909413	0.106154626118549	0.373981956619587	-5.55488	None	AC005332.2
0.861654166907052	0.430827083453526	2.00202431909413	0.106154626118549	0.373981956619587	-5.55488	None	AL353596.1
0.861654166907052	0.430827083453526	2.00202431909413	0.106154626118549	0.373981956619587	-5.55488	None	ANGPT4
0.861654166907052	0.430827083453526	2.00202431909413	0.106154626118549	0.373981956619587	-5.55488	None	LINC02228
0.861654166907052	0.430827083453526	2.00202431909413	0.106154626118549	0.373981956619587	-5.55488	None	PSG8-AS1
0.861654166907052	0.430827083453526	2.00202431909413	0.106154626118549	0.373981956619587	-5.55488	None	TEX101
0.861654166907052	0.430827083453526	2.00202431909413	0.106154626118549	0.373981956619587	-5.55488	None	XKR8
0.861654166907052	0.430827083453526	2.00202431909413	0.106154626118549	0.373981956619587	-5.55488	None	AL121829.2
0.861654166907052	0.430827083453526	2.00202431909413	0.106154626118549	0.373981956619587	-5.55488	None	CA8
0.861654166907052	0.430827083453526	2.00202431909413	0.106154626118549	0.373981956619587	-5.55488	None	AL591926.3
0.861654166907052	0.430827083453526	2.00202431909413	0.106154626118549	0.373981956619587	-5.55488	None	GPR55
0.861654166907052	0.430827083453526	2.00202431909413	0.106154626118549	0.373981956619587	-5.55488	None	AL445423.1
0.861654166907052	0.430827083453526	2.00202431909413	0.106154626118549	0.373981956619587	-5.55488	None	AC008514.1
0.861654166907052	0.430827083453526	2.00202431909413	0.106154626118549	0.373981956619587	-5.55488	None	AL353768.2
0.861654166907052	0.430827083453526	2.00202431909413	0.106154626118549	0.373981956619587	-5.55488	None	AL158210.1
0.861654166907052	0.430827083453526	2.00202431909413	0.106154626118549	0.373981956619587	-5.55488	None	PALMD
0.861654166907052	0.430827083453526	2.00202431909413	0.106154626118549	0.373981956619587	-5.55488	None	CLEC19A
0.861654166907052	0.430827083453526	2.00202431909413	0.106154626118549	0.373981956619587	-5.55488	None	MOBP
0.861654166907052	0.430827083453526	2.00202431909413	0.106154626118549	0.373981956619587	-5.55488	None	GAU1
0.861654166907052	0.430827083453526	2.00202431909413	0.106154626118549	0.373981956619587	-5.55488	None	AC117509.1
0.861654166907052	0.430827083453526	2.00202431909413	0.106154626118549	0.373981956619587	-5.55488	None	AC089985.2
0.861654166907052	0.430827083453526	2.00202431909413	0.106154626118549	0.373981956619587	-5.55488	None	LINC02138
0.861654166907052	0.430827083453526	2.00202431909413	0.106154626118549	0.373981956619587	-5.55488	None	AC093583.1
0.861654166907052	0.430827083453526	2.00202431909413	0.106154626118549	0.373981956619587	-5.55488	None	AC008055.2
0.861654166907052	0.430827083453526	2.00202431909413	0.106154626118549	0.373981956619587	-5.55488	None	NR1I2
0.861654166907052	0.430827083453526	2.00202431909413	0.106154626118549	0.373981956619587	-5.55488	None	NHSL2
0.861654166907052	0.430827083453526	2.00202431909413	0.106154626118549	0.373981956619587	-5.55488	None	AC239803.1
0.861654166907052	0.430827083453526	2.00202431909413	0.106154626118549	0.373981956619587	-5.55488	None	SATL1
0.861654166907052	0.430827083453526	2.00202431909413	0.106154626118549	0.373981956619587	-5.55488	None	GPRACR
0.861654166907052	0.430827083453526	2.00202431909413	0.106154626118549	0.373981956619587	-5.55488	None	ITGAX
0.861654166907052	0.430827083453526	2.00202431909413	0.106154626118549	0.373981956619587	-5.55488	None	PTPN20
0.861654166907052	0.430827083453526	2.00202431909413	0.106154626118549	0.373981956619587	-5.55488	None	AC091167.7
0.861654166907052	0.430827083453526	2.00202431909413	0.106154626118549	0.373981956619587	-5.55488	None	LINC02880
0.861654166907052	0.430827083453526	2.00202431909413	0.106154626118549	0.373981956619587	-5.55488	None	LRRC31
0.861654166907052	0.430827083453526	2.00202431909413	0.106154626118549	0.373981956619587	-5.55488	None	AC127070.2
0.861654166907052	0.430827083453526	2.00202431909413	0.106154626118549	0.373981956619587	-5.55488	None	RNF183
0.861654166907052	0.430827083453526	2.00202431909413	0.106154626118549	0.373981956619587	-5.55488	None	MIR5684
0.861654166907052	0.430827083453526	2.00202431909413	0.106154626118549	0.373981956619587	-5.55488	None	AL160191.1
0.861654166907052	0.430827083453526	2.00202431909413	0.106154626118549	0.373981956619587	-5.55488	None	TPTE2
0.861654166907052	0.430827083453526	2.00202431909413	0.106154626118549	0.373981956619587	-5.55488	None	AP005120.1
0.861654166907052	0.430827083453526	2.00202431909413	0.106154626118549	0.373981956619587	-5.55488	None	AL512590.3
0.861654166907052	0.430827083453526	2.00202431909413	0.106154626118549	0.373981956619587	-5.55488	None	AL391097.3
0.861654166907052	0.430827083453526	2.00202431909413	0.106154626118549	0.373981956619587	-5.55488	None	MIR5192
0.861654166907052	0.430827083453526	2.00202431909413	0.106154626118549	0.373981956619587	-5.55488	None	AL133244.2
0.861654166907052	0.430827083453526	2.00202431909413	0.106154626118549	0.373981956619587	-5.55488	None	LINC02831
0.861654166907052	0.430827083453526	2.00202431909413	0.106154626118549	0.373981956619587	-5.55488	None	AC084782.3
0.861654166907052	0.430827083453526	2.00202431909413	0.106154626118549	0.373981956619587	-5.55488	None	PLCL1
0.861654166907052	0.430827083453526	2.00202431909413	0.106154626118549	0.373981956619587	-5.55488	None	AC008592.3
0.861654166907052	0.430827083453526	2.00202431909413	0.106154626118549	0.373981956619587	-5.55488	None	KCNK4
0.861654166907052	0.430827083453526	2.00202431909413	0.106154626118549	0.373981956619587	-5.55488	None	C4orf45
0.861654166907052	0.430827083453526	2.00202431909413	0.106154626118549	0.373981956619587	-5.55488	None	ANKRD18A
0.861654166907052	0.430827083453526	2.00202431909413	0.106154626118549	0.373981956619587	-5.55488	None	LIMS4
0.861654166907052	0.430827083453526	2.00202431909413	0.106154626118549	0.373981956619587	-5.55488	None	CYP2C18
0.861654166907052	0.430827083453526	2.00202431909413	0.106154626118549	0.373981956619587	-5.55488	None	AL021396.1
0.861654166907052	0.430827083453526	2.00202431909413	0.106154626118549	0.373981956619587	-5.55488	None	AC008957.1
0.861654166907052	0.430827083453526	2.00202431909413	0.106154626118549	0.373981956619587	-5.55488	None	LINC01471
0.861654166907052	0.430827083453526	2.00202431909413	0.106154626118549	0.373981956619587	-5.55488	None	FMO4
0.861654166907052	0.430827083453526	2.00202431909413	0.106154626118549	0.373981956619587	-5.55488	None	C12orf56
0.861654166907052	0.430827083453526	2.00202431909413	0.106154626118549	0.373981956619587	-5.55488	None	ZNF880
0.861654166907052	0.430827083453526	2.00202431909413	0.106154626118549	0.373981956619587	-5.55488	None	AC010323.1
0.861654166907052	0.430827083453526	2.00202431909413	0.106154626118549	0.373981956619587	-5.55488	None	AC093525.1
0.861654166907052	0.430827083453526	2.00202431909413	0.106154626118549	0.373981956619587	-5.55488	None	TNFRSF18
0.861654166907052	0.430827083453526	2.00202431909413	0.106154626118549	0.373981956619587	-5.55488	None	AC113208.6
0.861654166907052	1.29248125036058	1.91832346351284	0.117711944886143	0.395504475673401	-5.66304	None	LINC00957
0.861654166907052	1.29248125036058	1.91832346351284	0.117711944886143	0.395504475673401	-5.66304	None	AC068228.4
0.861654166907052	1.29248125036058	1.91832346351284	0.117711944886143	0.395504475673401	-5.66304	None	MIR1286
0.861654166907052	0.959147917027245	1.6456895400255	0.165329641254548	0.485288624463013	-6.01054	None	AC009163.4
0.861654166907052	0.959147917027245	1.6456895400255	0.165329641254548	0.485288624463013	-6.01054	None	AL050327.1
0.861654166907052	0.959147917027245	1.6456895400255	0.165329641254548	0.485288624463013	-6.01054	None	AC092720.1
0.861654166907052	0.959147917027245	1.6456895400255	0.165329641254548	0.485288624463013	-6.01054	None	ZP1
0.861654166907052	1.09749375012019	1.48381341167454	0.202442059091703	0.547036831449179	-6.21056	None	AC068831.7
0.861654166907052	1.29248125036058	1.41650018736725	0.220188071869694	0.571325901240763	-6.29166	None	AC018695.3
0.861654166907052	1.62581458369391	1.37354924069827	0.232286733756648	0.589948018458187	-6.34264	None	MMP19
0.861654166907052	0.764160416786859	1.33464019028078	0.243792330613289	0.590676211748481	-6.38825	None	APOBR
0.861654166907052	1.76416041678686	1.33464019028078	0.243792330613289	0.590676211748481	-6.38825	None	AP001042.2
0.861654166907052	1.53813644841598	1.31412972055689	0.250072339040602	0.590676211748481	-6.41206	None	AC090912.1
0.861654166907052	1.53813644841598	1.31412972055689	0.250072339040602	0.590676211748481	-6.41206	None	AC145207.1
0.861654166907052	1.09749375012019	1.27515194798892	0.262426999026078	0.590676211748481	-6.45684	None	PCDHB16
0.861654166907052	1.09749375012019	1.27515194798892	0.262426999026078	0.590676211748481	-6.45684	None	AC024361.2
0.861654166907052	1.43082708345353	1.25299176818538	0.26970193913648	0.590676211748481	-6.48201	None	LINC01943
0.861654166907052	1.87146978174931	1.24321751206355	0.272969576555924	0.590676211748481	-6.49305	None	AC139887.4
0.861654166907052	1.62581458369391	1.2031169008977	0.286759461668785	0.590676211748481	-6.53786	None	LINC02695
0.861654166907052	2.20480311508265	1.16076631839606	0.302007688154655	0.590676211748481	-6.58434	None	AL133342.1
0.861654166907052	1.62581458369391	1.14958566290518	0.306153038417352	0.590676211748481	-6.59647	None	AC112496.1
0.861654166907052	1.62581458369391	1.14958566290518	0.306153038417352	0.590676211748481	-6.59647	None	DHRS7C
0.861654166907052	1.62581458369391	1.14958566290518	0.306153038417352	0.590676211748481	-6.59647	None	SGK2
0.861654166907052	0.430827083453526	1.07608237847833	0.334683003617875	0.590676211748481	-6.67449	None	AP003469.1
0.861654166907052	0.430827083453526	1.07608237847833	0.334683003617875	0.590676211748481	-6.67449	None	AC021236.1
0.861654166907052	0.430827083453526	1.07608237847833	0.334683003617875	0.590676211748481	-6.67449	None	AL360294.1
0.861654166907052	0.430827083453526	1.07608237847833	0.334683003617875	0.590676211748481	-6.67449	None	AC135782.2
0.861654166907052	0.430827083453526	1.07608237847833	0.334683003617875	0.590676211748481	-6.67449	None	SAA1
0.861654166907052	0.430827083453526	1.07608237847833	0.334683003617875	0.590676211748481	-6.67449	None	AL136982.1
0.861654166907052	1.20480311508265	1.07401913634374	0.33551636214311	0.590676211748481	-6.67663	None	EIF1AX-AS1
0.861654166907052	1.69994539080606	1.03430982430877	0.351907939192557	0.609513114812772	-6.71745	None	STARD13-AS
0.861654166907052	2.0664572819897	0.920144879882471	0.40284825635095	0.658112456348483	-6.82926	None	AC017083.1
0.861654166907052	2.20480311508265	0.858668088912052	0.432674333237633	0.691417834806991	-6.88574	None	AC105345.1
0.861654166907051	1.62581458369391	1.37354924069827	0.232286733756648	0.589948018458187	-6.34264	None	SLC4A5
0.857822287294442	4.04616082411924	6.60184620645601	0.00159782226538324	0.0472810577628776	-0.816845	Up	RDH5
0.857052233732042	3.95809766206011	1.38649698611854	0.228574024803084	0.585228284719066	-6.32734	None	AP001816.1
0.855680197574631	3.47690840710139	1.96299715769686	0.111386846615214	0.383832638432508	-5.60536	None	CFAP43
0.855082118359451	4.30399326587293	3.01552086587914	0.0325608267634597	0.212068245356706	-4.26496	Up	PMFBP1
0.854046150741448	10.6852897383271	7.35977305690762	0.00100234133762412	0.0405303555766687	-0.285335	Up	AFF1
0.853833907347521	9.38129502091834	15.8443444280699	3.25192923732493e-05	0.00969849181588858	3.3878137038978	Up	TMEM135
0.853639008918167	5.23039161566051	1.94052517969478	0.114522554858529	0.38955370261054	-5.6344	None	FAM24B
0.850787357494194	6.55930907211367	3.92610115295869	0.0128957164108878	0.130057764704332	-3.21488	Up	ZBTB20
0.850251836378801	3.68667086670857	3.03038946946986	0.0320380435921166	0.210494903768609	-4.24682	Up	MPZ
0.84947887489868	3.19871546907846	1.74547201535292	0.14594388334165	0.450195516557518	-5.88453	None	LDHAL6B
0.848640267332879	6.92712344271875	5.93733681296534	0.00249920687361204	0.0577584230606354	-1.32952	Up	RFX3
0.848106838741271	2.14736175318474	4.60287253922011	0.00702068355781411	0.0955082334738176	-2.51745	Up	ST7-OT4
0.848106838741271	4.41144442974054	2.13314656542578	0.0904070087427851	0.350738411399485	-5.38492	None	SLC6A16
0.848106838741271	2.05968361790681	1.0901833750082	0.329035544285119	0.590676211748481	-6.65975	None	CCSER1
0.84810683874127	1.95237425294435	2.44245515770711	0.0623970223505621	0.301223640373726	-4.985	None	ELN-AS1
0.847297926276422	5.61675427566488	3.77423831076511	0.014915137864396	0.139945331003314	-3.38107	Up	ARNT2
0.845138272549415	9.81199839856705	13.9806919629868	5.74959060442348e-05	0.0117104669773998	2.82158497919404	Up	PDP1
0.84488149436844	5.78605276963948	4.23843391560377	0.0096634073571228	0.111553682250474	-2.88438	Up	ABCC2
0.843273648842898	3.19561285605057	3.64698211785547	0.0168944530977394	0.149024987081477	-3.52312	Up	ZNF100
0.842874659319074	9.09095924371417	10.4020988931572	0.000218260064927967	0.0213587935413103	1.41475465273481	Up	RNF24
0.842792990784929	3.18319723501321	1.72095435263979	0.150481402905257	0.459123140370541	-5.91564	None	AC104024.2
0.842356713368364	9.73776905237129	9.27114836589488	0.000364428666579598	0.0259813922136119	0.85130682552053	Up	ARHGEF4
0.84202293722253	1.96896353186951	1.13515339340328	0.311578987230096	0.590676211748481	-6.61202	None	TDRKH-AS1
0.84169361021605	5.16258261742253	3.02700614563222	0.0321561586094296	0.210927826855687	-4.25094	Up	DNAJC3-DT
0.841187846102287	8.59245595503136	10.2901660564019	0.000229078145532689	0.0219040675644463	1.36203117975284	Up	YPEL5
0.839282768287539	2.43443942392992	1.18645927249131	0.292672020122969	0.590676211748481	-6.55625	None	AC005586.2
0.838768713351405	3.70950592987017	1.33846541101564	0.242637685174681	0.590676211748481	-6.38379	None	AL139289.1
0.83819105760992	4.09782006632279	3.38166772922304	0.0220850630218568	0.171877912029685	-3.82742	Up	NOTCH2NLC
0.83819105760992	2.81898631041708	1.9294048128179	0.116108538193275	0.392385147554017	-5.64875	None	AC007780.1
0.83819105760992	2.21653466973121	1.5876586777551	0.177782051952496	0.507844465851075	-6.08296	None	AL138767.3
0.836822924832341	3.17400697598114	1.89126159856022	0.121726076574764	0.403958361418861	-5.69792	None	AC012640.1
0.835931546732899	2.80794077384722	1.91913530630955	0.117593690022703	0.395504475673401	-5.662	None	PDE2A-AS2
0.835816518833639	6.76656234238471	4.32060311259216	0.00897764727981389	0.107851296241006	-2.79992	Up	AC122719.3
0.83468083511253	3.91127356144485	1.28136851846791	0.260419113939643	0.590676211748481	-6.44974	None	NR5A2
0.834635524732546	10.584584207662	13.3762416913086	7.02708207814293e-05	0.012505467709894	2.61666028163998	Up	NABP1
0.832499886490273	4.95325820901425	2.45213090822427	0.0616900946481851	0.299914661580891	-4.97256	None	AC104024.4
0.831102263012078	9.94587688837521	18.7736436003981	1.49668351615826e-05	0.00681705606328369	4.11526760604685	Up	ZBTB43
0.830617698776559	1.94363	1.64806702372682	0.16483861884153	0.484744345488674	-6.00756	None	TSPAN11
0.830617698776559	2.27696301629533	1.56093221142337	0.18382868026269	0.519011561494265	-6.11606	None	AC018797.3
0.830617698776558	2.80528384986905	4.41009510668786	0.00829478125829536	0.104317700844787	-2.70908	Up	LINC02111
0.830617698776558	1.74864218272161	1.99334389828833	0.107295452025513	0.37584483595034	-5.56612	None	AC068896.3
0.830617698776558	2.61029634962866	1.87520909380353	0.124174661559451	0.409642299366257	-5.71857	None	AL512343.2
0.830617698776558	1.94363	1.64806702372682	0.16483861884153	0.484744345488674	-6.00756	None	MAP2
0.830617698776558	1.41530884938828	1.42410165381391	0.218110924704727	0.568054359673855	-6.28258	None	AC078909.2
0.830617698776558	1.41530884938828	1.42410165381391	0.218110924704727	0.568054359673855	-6.28258	None	ACOXL
0.830617698776558	1.41530884938828	1.42410165381391	0.218110924704727	0.568054359673855	-6.28258	None	AL356234.2
0.829164712856048	7.27841948628586	8.62512863513271	0.000501442228052769	0.0292142574352976	0.49581260931654	Up	AL365181.3
0.828777289538504	4.53247177208433	0.731593620100038	0.499702414431829	0.748820738662378	-6.99321	None	ELP5
0.828497971741164	3.9425698194443	2.77706788182542	0.0424163412902169	0.242384621807143	-4.56001	Up	AC090541.1
0.828475609056748	2.49051070136033	2.70750984722967	0.0458954477210567	0.253142394607642	-4.64741	Up	PDE4B
0.828475609056748	2.9115221699716	1.79490712331551	0.137217200588292	0.43482787586351	-5.82153	None	ARHGAP27
0.828475609056748	2.18821383615749	0.930083562498501	0.398185085382098	0.652519492907554	-6.81987	None	SMIM2
0.828475609056747	2.04986800306455	1.52253095354658	0.192875886035877	0.53432784440681	-6.16332	None	AC092295.1
0.828475609056747	2.04986800306455	1.52253095354658	0.192875886035877	0.53432784440681	-6.16332	None	AC073896.4
0.828475609056747	2.38320133639788	1.32889453372941	0.24553641609126	0.590676211748481	-6.39493	None	LIMS1-AS1
0.828322236914811	3.21160025938366	2.58853453728261	0.0526116471512315	0.274417444187519	-4.79812	None	AL357033.1
0.824643729444138	2.80229686520284	3.96776154563154	0.0123986512534895	0.127362696527074	-3.16993	Up	TMEM151A
0.824643729444138	1.46896353186951	1.28962251851001	0.25777525884602	0.590676211748481	-6.44029	None	CNGB3
0.824643729444137	1.80229686520284	3.96776154563154	0.0123986512534895	0.127362696527074	-3.16993	Up	MIR616
0.82436108632476	7.85499695170938	11.1211868341899	0.000161744463305749	0.0192953442606458	1.7390362077852	Up	LINC00322
0.823873675881738	3.34986390167988	2.64290857169321	0.0494149604347053	0.264609453597517	-4.72906	Up	Z82243.1
0.822208744627627	5.99544900335715	11.9565163772457	0.000116740015967858	0.0160191610991547	2.08692603349179	Up	SLC12A8
0.821675211703506	3.56261334595327	2.32950107774365	0.0713426378827845	0.322963771858051	-5.13057	None	VAC14-AS1
0.821567622682242	10.6171485206012	7.94447176385082	0.000719054795070683	0.035029935121472	0.0907418989198812	Up	CITED4
0.821199339469239	5.22927750149768	7.30917631126337	0.00103267551856375	0.0406977951737492	-0.319205	Up	SMPDL3A
0.820338120758156	8.20047941619928	11.7937576986024	0.000124183281848415	0.0167260192304651	2.02140630567746	Up	EEPD1
0.819810539545767	2.20734441069914	1.15296	0.304894944593578	0.590676211748481	-6.59281	None	ABRACL
0.819810539545766	3.11966627542121	2.1442044618418	0.089198362594262	0.347753272433702	-5.37058	None	AF230666.1
0.819810539545766	2.98132044232826	0.974243479923203	0.377995596437338	0.631934980443656	-6.77735	None	AC116667.1
0.819810539545765	4.02402205091082	2.68321350276904	0.0471851513924601	0.257198088051329	-4.67806	Up	LINC01622
0.819810539545765	2.85652193740109	1.86477860469784	0.125793219493689	0.410958357266783	-5.73198	None	AL583808.1
0.817350696090566	3.28024529608369	1.63248303768224	0.168084171004748	0.490160499743924	-6.02708	None	AC009171.2
0.816300317048376	3.15108972202281	2.44715725136642	0.0620523699352774	0.300537176004154	-4.97895	None	LINC00370
0.815819658990407	2.33502973400342	0.827468901529246	0.448459875865119	0.707271813644232	-6.91332	None	SYCP3
0.815305604054271	3.50278687498122	1.97415320852217	0.109863919599046	0.380895640234049	-5.59094	None	AFAP1-AS1
0.814928280890966	2.39989078161212	2.14956364797777	0.0886188575242276	0.346762369558721	-5.36363	None	AC024941.2
0.814774908749029	3.46402912152195	3.71122226095732	0.0158595302440241	0.144372438834772	-3.45109	Up	LINC02585
0.813982730167788	4.14993092858252	1.48751268756244	0.201508294580414	0.545937764529779	-6.20607	None	TNFRSF13C
0.813836570213344	3.98430742699447	2.13659924414386	0.0900277456290604	0.349887540102268	-5.38044	None	DIRC3-AS1
0.813128558811846	4.39899092057256	3.65284470953222	0.0167968250093473	0.148722651555029	-3.51652	Up	CALML3-AS1
0.812779195667557	4.4279705194172	1.66403788311556	0.161578133608685	0.479774256627331	-5.9875	None	AC002467.1
0.812175563890197	6.58264596919998	3.94278026766998	0.0126939722354802	0.129009895514503	-3.19685	Up	ATP6V0C
0.810986469092036	1.51280259950847	0.934425138413019	0.396161843441756	0.650156993246176	-6.81575	None	AC015802.3
0.810986469092035	3.04112343308219	1.43974612705817	0.213895397368649	0.562750209502142	-6.26382	None	PLCB2
0.810986469092035	1.51280259950847	1.16266068256317	0.301310331246282	0.590676211748481	-6.58228	None	AC073283.1
0.810095090992594	3.28633294208787	2.74631	0.0439170385466401	0.247238123521445	-4.59859	Up	ESR2
0.80818073789243	7.7056616999834	12.989773543729	8.02577935984738e-05	0.0130469936316918	2.47948517511759	Up	CBLB
0.807025075294068	7.27199606449083	6.42285276485325	0.00179560667027528	0.0496507045295104	-0.950378	Up	IFIT3
0.80647311794469	5.85613746069747	5.15590696526488	0.0044659784810869	0.0771735372098401	-1.99703	Up	NECTIN4
0.805981460955186	8.48688465278509	6.87920507995948	0.00134037439585186	0.0455000804402179	-0.616167	Up	TRIML2
0.805472135398531	6.61989346491447	5.78768765173118	0.00277957645493843	0.0609835081648507	-1.45165	Up	AP002478.1
0.805012499759616	3.16890892267557	1.26414627490498	0.266017011102964	0.590676211748481	-6.46937	None	AC008894.2
0.805012499759615	2.23312394865637	1.90404461366208	0.119812361487973	0.399877931747286	-5.68145	None	NPHS1
0.805012499759615	1.79248125036058	1.86929181779471	0.125090192951716	0.410958357266783	-5.72618	None	SHISAL2A
0.805012499759615	1.79248125036058	1.86929181779471	0.125090192951716	0.410958357266783	-5.72618	None	C11orf94
0.805012499759615	1.79248125036058	1.8692918177947	0.125090192951716	0.410958357266783	-5.72618	None	BACH1-IT2
0.805012499759615	1.45914791702724	1.58534356681381	0.178297883907798	0.508332603580079	-6.08583	None	CDH19
0.805012499759615	1.26416041678686	1.51828457610133	0.193902960658742	0.535337995417987	-6.16852	None	FP236240.1
0.805012499759615	1.26416041678686	1.51828457610133	0.193902960658742	0.535337995417987	-6.16852	None	AC084083.1
0.805012499759615	1.26416041678686	1.51828457610133	0.193902960658742	0.535337995417987	-6.16852	None	AL357522.1
0.805012499759615	0.930827083453526	1.38627350691825	0.228637622564875	0.585228284719066	-6.3276	None	AC004884.2
0.805012499759615	0.930827083453526	1.38627350691825	0.228637622564875	0.585228284719066	-6.3276	None	AC005962.2
0.805012499759615	0.930827083453526	1.38627350691825	0.228637622564875	0.585228284719066	-6.3276	None	LINC02150
0.805012499759615	1.45914791702724	1.23321302349254	0.27635188419075	0.590676211748481	-6.5043	None	AL122125.1
0.805012499759615	0.930827083453526	1.01836792305631	0.358678849923113	0.616974907187163	-6.73357	None	IL33
0.805012499759615	0.930827083453526	1.01836792305631	0.358678849923113	0.616974907187163	-6.73357	None	FUT3
0.805012499759615	0.930827083453526	1.01836792305631	0.358678849923113	0.616974907187163	-6.73357	None	AL359644.1
0.805012499759615	0.930827083453526	1.01836792305631	0.358678849923113	0.616974907187163	-6.73357	None	AC023442.3
0.805012499759614	1.59749375012019	1.42102954189438	0.218948111304305	0.569287813637307	-6.28625	None	KDM2B-DT
0.805012499759614	1.79248125036058	1.11420549147239	0.319606359235718	0.590676211748481	-6.63439	None	PDC-AS1
0.805012499759614	1.59749375012019	0.913338907201043	0.406066980915729	0.66142977931735	-6.83565	None	CYP4F3
0.802694912879025	3.82981486272693	3.23581797888752	0.0257117982165536	0.186975898090305	-3.99933	Up	PCDHB10
0.800823840732636	3.74350766268907	1.38396	0.229297269505886	0.585979312012796	-6.33034	None	AL590428.1
0.800514484709242	6.31246168591948	5.46628595804684	0.00351917350049046	0.0680441303955427	-1.7229	Up	NUP50-DT
0.800179309861243	2.61470838485553	3.12833074762578	0.0288236931285398	0.198977999519476	-4.12806	Up	AC005324.3
0.797556264100624	9.6161134485139	12.2062640471885	0.000106339592817478	0.0153635199912148	2.18544234027997	Up	KLF6
0.797440277051075	8.35244493531305	12.1303757778645	0.000109376761723571	0.0154808284446265	2.15576195776196	Up	DOCK11
0.797439140926255	2.12202790427723	1.28750005719487	0.258452708635473	0.590676211748481	-6.44272	None	AC027117.2
0.797439140926254	2.73205290379646	2.10501937509422	0.0935613487743408	0.35768333732562	-5.42141	None	AL390195.2
0.797439140926254	1.73205290379646	1.7506720919833	0.14499965737517	0.448160650389721	-5.87792	None	AC011239.1
0.797439140926254	1.39871957046313	1.61073221685439	0.17272189414964	0.498371815534473	-6.05425	None	AC008443.4
0.797439140926254	1.73205290379646	0.979046242671288	0.375851732937825	0.629695553638628	-6.77265	None	AC002128.1
0.797439140926254	1.06538623712979	0.976948276713329	0.376786978610064	0.630671970878555	-6.7747	None	AC078983.1
0.797439140926254	1.06538623712979	0.976948276713329	0.376786978610064	0.630671970878555	-6.7747	None	AC092127.1
0.797439140926254	2.59370707070351	0.932752822313131	0.396940176098016	0.651093124573267	-6.81734	None	AC116552.1
0.797439140926254	1.39871957046313	0.801982366489694	0.461679795037964	0.719860722306036	-6.93529	None	AC004687.2
0.797439140926253	2.7886945709439	1.80030879461375	0.136296827265064	0.432818876491872	-5.81463	None	H2BC7
0.797439140926253	1.92704040403685	1.07855853051922	0.333685241158286	0.590676211748481	-6.67191	None	AC093928.1
0.797439140926253	1.73205290379646	0.901299234075832	0.411811526436752	0.668180204682223	-6.84686	None	AC109133.1
0.797439140926253	2.26037373737018	0.858037447192184	0.432989079545636	0.691832541665748	-6.8863	None	AC138696.2
0.797439140926253	1.92704040403685	0.545354653983131	0.610707808840552	0.846901880124174	-7.12524	None	TUBGCP5
0.7973995951047	8.98329679182006	7.86027754778551	0.000753264088549172	0.0355557431494949	0.0382668385240175	Up	AHR
0.796347430248633	2.91892118986467	1.75942770753694	0.143423965757248	0.445115996187005	-5.86678	None	SEMA3G
0.7959249682987	5.01521216462137	2.74747130789606	0.0438591736871455	0.247023385613842	-4.59713	Up	TNXB
0.795674374369749	3.93361395843474	1.21208261508654	0.283622219171139	0.590676211748481	-6.5279	None	PLCB1
0.794614292558416	5.81768713879713	3.98400113628941	0.0122109695075689	0.126461020299139	-3.15247	Up	PSTK
0.792361709202293	9.21755250295547	6.9604068619919	0.00127461963902256	0.043983155918448	-0.558799	Up	PNRC1
0.792323152815108	3.31445741046204	3.28238094206545	0.0244844140385222	0.182105076154924	-3.9441	Up	AL603839.2
0.791465171593834	2.31402841985141	1.25430320154929	0.269266268714707	0.590676211748481	-6.48053	None	AC020978.4
0.791465171593832	2.84234925342512	1.45915230080979	0.208775915143651	0.555759667004435	-6.24044	None	CCDC168
0.791350658354344	2.6162680284345	4.96055278640194	0.00521767698939743	0.0843311251215383	-2.17605	Up	CCDC39
0.790519620870655	3.40271574811148	1.51869533722514	0.193803374415235	0.535337995417987	-6.16801	None	GPR160
0.789169709732087	3.28184422079004	1.14236437045869	0.308857344002238	0.590676211748481	-6.60426	None	AC025031.2
0.787523359794903	3.46031912817624	1.90732485449688	0.119326384899459	0.398954303283229	-5.67722	None	FAM83A-AS1
0.787523359794903	1.32954665391665	0.895908674372036	0.41440455873211	0.67143079843208	-6.85185	None	NME1-NME2
0.787523359794902	3.14935719346242	1.23402687435759	0.276075306602461	0.590676211748481	-6.50338	None	DRICH1
0.787318787486398	5.79339680321339	8.33457218854913	0.000582967089051435	0.0311692012912659	0.326947142781413	Up	BX640514.2
0.787285703082894	3.72130737643955	1.15723309413891	0.303312209899998	0.590676211748481	-6.58818	None	AC144831.1
0.786631981695461	4.94724202343839	2.46670362154797	0.0606419964709558	0.297205719818135	-4.95385	None	SNX22
0.786440398611173	8.86068237516568	7.48993756622866	0.000929087843902598	0.0393167376105539	-0.1992	Up	MIA2
0.785838950552808	5.15597092651752	3.0333343561479	0.0319356360643645	0.210318494922308	-4.24322	Up	GTF2IRD2
0.785263848917882	3.16660795608806	2.81067362213977	0.0408423471373533	0.236738195392174	-4.51799	Up	U52111.1
0.78442823731079	12.0146694867391	6.81690723622528	0.0013935899911774	0.0461191762998364	-0.660598	Up	CEBPB
0.783891812760471	2.25360007328729	3.94122516755885	0.0127126257908246	0.129094730973546	-3.19853	Up	AC122719.1
0.782487728998167	3.92948047920415	3.08226971178365	0.0302872554007109	0.203802396534679	-4.18374	Up	EMC1-AS1
0.781237535144827	10.1182159006739	11.0419136098735	0.000167026023934809	0.0194004187497668	1.70446463853669	Up	GTPBP2
0.781134644126329	5.10963032656811	3.08677071518471	0.0301405663524774	0.203416343820653	-4.17829	Up	APLF
0.780345639278356	5.39005539848197	3.86502828679459	0.0136670129489334	0.134321698076375	-3.28128	Up	AC019080.1
0.780238539879895	5.84497902711063	6.60331542115088	0.00159630998118596	0.0472810577628776	-0.815762	Up	RCBTB2
0.779950000961542	2.25162916738782	1.53598697763082	0.189656609112224	0.528697547161642	-6.1468	None	MIR5572
0.779950000961542	2.25162916738782	0.779387456554006	0.473643714892959	0.73203908305872	-6.95433	None	AC005821.1
0.778891922885016	10.1159528815209	12.8245200177637	8.50485845047326e-05	0.0132815354057724	2.41928824004211	Up	DUSP5
0.778028052397766	4.2162805034208	2.4070435819248	0.0650613530700633	0.30885535793594	-5.03055	None	AC023090.1
0.777807911241731	2.27018935221244	1.49361506800561	0.199977155196508	0.543837135473613	-6.19864	None	AC020663.3
0.77691823582871	10.6667730124178	17.3575936112917	2.14344426604624e-05	0.00813599481105914	3.78536717882873	Up	RB1CC1
0.776219409621637	9.57099515149577	20.8768950537218	9.19391573673554e-06	0.00523468129628861	4.5422509971792	Up	PNPLA8
0.775145626888167	4.14316832700905	1.87073826707874	0.124865746985627	0.410958357266783	-5.72432	None	FAR2
0.775117004106319	5.76660892214593	3.75930636254582	0.015132872584253	0.141192301158976	-3.39761	Up	MIR29B2CHG
0.774902854585481	9.86456425056294	12.0906525469515	0.000111008382279821	0.0156234943419891	2.14013783916416	Up	CEBPG
0.774861082077103	5.06385961669463	2.32702861401504	0.0715535499495238	0.323625118854571	-5.13376	None	HS6ST3
0.774469007937759	5.46124788992382	4.49569152348363	0.00769808733099209	0.100021005885936	-2.62332	Up	LINC-PINT
0.773976031629122	3.04608132364787	2.48365326734399	0.0594475984351745	0.2944422025598	-4.93211	None	AL133406.2
0.773976031629121	1.82763071411035	1.83476622844056	0.130574205884232	0.421213624235357	-5.77051	None	CDRT4
0.773976031629121	1.05365468248123	1.50663874266111	0.196747480960502	0.539209921564654	-6.18276	None	AC090921.1
0.773976031629121	1.05365468248123	1.50663874266111	0.196747480960502	0.539209921564654	-6.18276	None	AC010132.4
0.773976031629121	1.05365468248123	1.50663874266111	0.196747480960502	0.539209921564654	-6.18276	None	AC084880.3
0.773976031629121	1.05365468248123	1.50663874266111	0.196747480960502	0.539209921564654	-6.18276	None	AC027271.1
0.773976031629121	2.44363	1.42887095483547	0.216817356699739	0.566374663247888	-6.27686	None	DLX3
0.773976031629121	1.44363	1.42887095483547	0.216817356699739	0.566374663247888	-6.27686	None	AP000640.1
0.773976031629121	1.44363	1.42887095483547	0.216817356699739	0.566374663247888	-6.27686	None	MBOAT4
0.773976031629121	1.24864218272161	1.3868328989633	0.228478462500514	0.585228284719066	-6.32694	None	AC021086.1
0.773976031629121	1.24864218272161	1.3868328989633	0.228478462500514	0.585228284719066	-6.32694	None	NPC1L1
0.773976031629121	1.24864218272161	1.3868328989633	0.228478462500514	0.585228284719066	-6.32694	None	AL591686.1
0.773976031629121	1.24864218272161	1.3868328989633	0.228478462500514	0.585228284719066	-6.32694	None	MIR6728
0.773976031629121	1.24864218272161	1.3868328989633	0.228478462500514	0.585228284719066	-6.32694	None	AL031768.1
0.773976031629121	1.58197551605495	1.28962281599743	0.25777516400983	0.590676211748481	-6.44029	None	SPAG17
0.773976031629121	1.58197551605495	1.28962281599743	0.25777516400983	0.590676211748481	-6.44029	None	AC034102.5
0.773976031629121	1.58197551605495	1.28962281599743	0.25777516400983	0.590676211748481	-6.44029	None	SPAG8
0.773976031629121	1.58197551605495	1.28962281599743	0.25777516400983	0.590676211748481	-6.44029	None	IGFL2
0.773976031629121	2.11029634962866	1.21788761352899	0.28160767394782	0.590676211748481	-6.52144	None	AC138956.1
0.773976031629121	1.38698801581456	1.18749741973961	0.292300332913666	0.590676211748481	-6.55511	None	SCARNA9
0.773976031629121	0.720321349147894	1.10960112839975	0.321395063608763	0.590676211748481	-6.63928	None	AC004832.5
0.773976031629121	0.720321349147894	1.10960112839975	0.321395063608763	0.590676211748481	-6.63928	None	FAM117A
0.773976031629121	0.720321349147894	1.10960112839975	0.321395063608763	0.590676211748481	-6.63928	None	KCNJ9
0.773976031629121	0.720321349147894	1.10960112839975	0.321395063608763	0.590676211748481	-6.63928	None	AC090578.2
0.773976031629121	0.720321349147894	1.10960112839975	0.321395063608763	0.590676211748481	-6.63928	None	MYCBP2-AS1
0.773976031629121	0.720321349147894	1.10960112839975	0.321395063608763	0.590676211748481	-6.63928	None	DNMBP-AS1
0.773976031629121	0.720321349147894	1.10960112839975	0.321395063608763	0.590676211748481	-6.63928	None	AC027288.1
0.773976031629121	0.720321349147894	1.10960112839975	0.321395063608763	0.590676211748481	-6.63928	None	AC098479.1
0.773976031629121	0.720321349147894	1.10960112839975	0.321395063608763	0.590676211748481	-6.63928	None	AC008026.3
0.773976031629121	0.720321349147894	1.10960112839975	0.321395063608763	0.590676211748481	-6.63928	None	ETDC
0.773976031629121	0.720321349147894	1.10960112839975	0.321395063608763	0.590676211748481	-6.63928	None	H4C2
0.773976031629121	0.720321349147894	1.10960112839975	0.321395063608763	0.590676211748481	-6.63928	None	AC105345.2
0.773976031629121	0.720321349147894	1.10960112839975	0.321395063608763	0.590676211748481	-6.63928	None	AC016405.2
0.773976031629121	0.720321349147894	1.10960112839975	0.321395063608763	0.590676211748481	-6.63928	None	MRC1
0.773976031629121	0.720321349147894	1.10960112839975	0.321395063608763	0.590676211748481	-6.63928	None	MYO15A
0.773976031629121	0.720321349147894	1.10960112839975	0.321395063608763	0.590676211748481	-6.63928	None	AC099811.3
0.773976031629121	0.720321349147894	1.10960112839975	0.321395063608763	0.590676211748481	-6.63928	None	AKR1D1
0.773976031629121	0.720321349147894	1.10960112839975	0.321395063608763	0.590676211748481	-6.63928	None	RBAK-RBAKDN
0.773976031629121	0.720321349147894	1.10960112839975	0.321395063608763	0.590676211748481	-6.63928	None	AC012301.3
0.773976031629121	0.720321349147894	1.10960112839975	0.321395063608763	0.590676211748481	-6.63928	None	OTOF
0.773976031629121	0.38698801581456	1.07599254824158	0.334719249257951	0.590676211748481	-6.67458	None	AC012309.1
0.773976031629121	0.38698801581456	1.07599254824158	0.334719249257951	0.590676211748481	-6.67458	None	FGD5
0.773976031629121	0.38698801581456	1.07599254824158	0.334719249257951	0.590676211748481	-6.67458	None	MIR6827
0.773976031629121	0.38698801581456	1.07599254824158	0.334719249257951	0.590676211748481	-6.67458	None	AC138409.3
0.773976031629121	0.38698801581456	1.07599254824158	0.334719249257951	0.590676211748481	-6.67458	None	AL031767.2
0.773976031629121	0.38698801581456	1.07599254824158	0.334719249257951	0.590676211748481	-6.67458	None	CDKL4
0.773976031629121	0.38698801581456	1.07599254824158	0.334719249257951	0.590676211748481	-6.67458	None	AC006441.4
0.773976031629121	0.38698801581456	1.07599254824158	0.334719249257951	0.590676211748481	-6.67458	None	AL035106.1
0.773976031629121	0.38698801581456	1.07599254824158	0.334719249257951	0.590676211748481	-6.67458	None	AC080128.2
0.773976031629121	0.38698801581456	1.07599254824158	0.334719249257951	0.590676211748481	-6.67458	None	AL035409.1
0.773976031629121	0.38698801581456	1.07599254824158	0.334719249257951	0.590676211748481	-6.67458	None	AC092140.1
0.773976031629121	0.38698801581456	1.07599254824158	0.334719249257951	0.590676211748481	-6.67458	None	A3GALT2
0.773976031629121	0.38698801581456	1.07599254824158	0.334719249257951	0.590676211748481	-6.67458	None	ETV7
0.773976031629121	0.38698801581456	1.07599254824158	0.334719249257951	0.590676211748481	-6.67458	None	TNN
0.773976031629121	0.38698801581456	1.07599254824158	0.334719249257951	0.590676211748481	-6.67458	None	LINC02240
0.773976031629121	0.38698801581456	1.07599254824158	0.334719249257951	0.590676211748481	-6.67458	None	AC100791.3
0.773976031629121	0.38698801581456	1.07599254824158	0.334719249257951	0.590676211748481	-6.67458	None	MYOZ2
0.773976031629121	0.38698801581456	1.07599254824158	0.334719249257951	0.590676211748481	-6.67458	None	NEURL1-AS1
0.773976031629121	0.38698801581456	1.07599254824158	0.334719249257951	0.590676211748481	-6.67458	None	MIR202HG
0.773976031629121	0.38698801581456	1.07599254824158	0.334719249257951	0.590676211748481	-6.67458	None	AC008763.2
0.773976031629121	0.38698801581456	1.07599254824158	0.334719249257951	0.590676211748481	-6.67458	None	NPFFR2
0.773976031629121	0.38698801581456	1.07599254824158	0.334719249257951	0.590676211748481	-6.67458	None	AC004593.2
0.773976031629121	0.38698801581456	1.07599254824158	0.334719249257951	0.590676211748481	-6.67458	None	AP001625.1
0.773976031629121	0.38698801581456	1.07599254824158	0.334719249257951	0.590676211748481	-6.67458	None	AC004870.2
0.773976031629121	2.54013188869366	1.05844416009463	0.341865402532327	0.598407774192276	-6.69275	None	AC010654.1
0.773976031629121	1.05365468248123	1.0421504043003	0.348618028445924	0.605699344519542	-6.70947	None	RASA4
0.773976031629121	1.05365468248123	1.0421504043003	0.348618028445924	0.605699344519542	-6.70947	None	AL033543.1
0.773976031629121	1.05365468248123	1.0421504043003	0.348618028445924	0.605699344519542	-6.70947	None	MGARP
0.773976031629121	1.05365468248123	1.0421504043003	0.348618028445924	0.605699344519542	-6.70947	None	YPEL1
0.773976031629121	1.05365468248123	1.0421504043003	0.348618028445924	0.605699344519542	-6.70947	None	AC119674.2
0.773976031629121	1.05365468248123	1.0421504043003	0.348618028445924	0.605699344519542	-6.70947	None	AC106900.1
0.773976031629121	1.05365468248123	1.0421504043003	0.348618028445924	0.605699344519542	-6.70947	None	FP325332.1
0.773976031629121	1.05365468248123	1.0421504043003	0.348618028445924	0.605699344519542	-6.70947	None	TBC1D3E
0.773976031629121	1.05365468248123	1.0421504043003	0.348618028445924	0.605699344519542	-6.70947	None	AL591806.1
0.773976031629121	1.49429738077701	1.03591797834066	0.35123100299434	0.608761525322693	-6.71582	None	AL365436.2
0.773976031629121	0.915308849388279	0.962751055213808	0.383166816022177	0.637765877741748	-6.78854	None	AC115989.1
0.773976031629121	0.915308849388279	0.962751055213807	0.383166816022177	0.637765877741748	-6.78854	None	AC099552.3
0.773976031629121	0.915308849388279	0.962751055213808	0.383166816022177	0.637765877741748	-6.78854	None	AC068587.4
0.773976031629121	0.915308849388279	0.962751055213808	0.383166816022177	0.637765877741748	-6.78854	None	AL354821.1
0.773976031629121	0.915308849388279	0.962751055213807	0.383166816022177	0.637765877741748	-6.78854	None	ZMAT4
0.773976031629121	0.915308849388279	0.962751055213808	0.383166816022177	0.637765877741748	-6.78854	None	H2BC3
0.773976031629121	0.915308849388279	0.962751055213808	0.383166816022177	0.637765877741748	-6.78854	None	AL590666.5
0.773976031629121	0.915308849388279	0.962751055213808	0.383166816022177	0.637765877741748	-6.78854	None	HSPA1B
0.773976031629121	1.24864218272161	0.88352104967071	0.420412719933161	0.677397701296987	-6.86324	None	AC120498.3
0.773976031629121	1.05365468248123	0.844866767528098	0.439603271844215	0.698746346440027	-6.89803	None	ZNF491
0.773976031629121	1.05365468248123	0.844866767528098	0.439603271844215	0.698746346440027	-6.89803	None	AL121890.5
0.773976031629121	1.16096404744368	0.761006084805698	0.483545252173905	0.73203908305872	-6.96951	None	AL132656.3
0.77397603162912	1.58197551605495	1.28962281599743	0.25777516400983	0.590676211748481	-6.44029	None	MYZAP
0.77397603162912	1.58197551605495	1.28962281599743	0.25777516400983	0.590676211748481	-6.44029	None	SLC12A9-AS1
0.772910207617986	11.4630725414081	26.2484911938399	3.20561194820236e-06	0.00283428955920339	5.37430734110134	Up	ABL2
0.772594502319736	4.47736818777798	1.64793834958349	0.164865156222612	0.484765480479915	-6.00772	None	AC004477.1
0.772040878040224	10.4938689968365	24.3998808387135	4.48767044343299e-06	0.00330662117496715	5.12301427964309	Up	MBNL2
0.77183394190931	2.88320133639788	1.32956653544252	0.245331824636354	0.590676211748481	-6.39415	None	CTAGE4
0.771808191683235	6.05620395292968	2.56517436105911	0.054055148799266	0.278697177962381	-4.82788	None	ZNF460
0.770465809131731	3.70232780955486	3.74307398345722	0.0153737706810979	0.142084959326485	-3.41562	Up	AL360270.3
0.769374098454111	2.37711369039369	0.702207495545471	0.516227941924089	0.763342132043576	-7.01615	None	TCF24
0.76937409845411	3.15108972202281	3.05680332658183	0.0311326800340241	0.206660280925377	-4.21465	Up	SRRM5
0.768056784457315	5.41777408184441	2.63074619191911	0.0501107466242204	0.266987329738403	-4.74448	None	AC055839.2
0.766690134675955	6.6680353714189	9.8036061219814	0.000284344174910875	0.0232840541547754	1.12530915349662	Up	TRAPPC6B
0.766586018327297	7.3621186474787	6.85780791330677	0.00135837301029502	0.0457198237136744	-0.631386	Up	LINC02323
0.766521883005991	4.39531881235416	2.22901205765494	0.0804879376455736	0.34503487575238	-5.26062	None	SLC25A18
0.766092578097709	12.8841123420683	18.1588584391196	1.74336704067515e-05	0.00718631733004173	3.97663385059832	Up	GARS1
0.765435048906845	4.93886480047109	3.01336134218206	0.0326375590421362	0.21217199737799	-4.2676	Up	AC015912.3
0.765349821020585	3.40828010952724	2.04847121577744	0.100265264498605	0.371904857302199	-5.49472	None	AC007695.1
0.764260583075949	1.48943965650043	0.713804049227831	0.509661032365671	0.756444586931974	-7.00719	None	AP001775.2
0.763168872398329	2.82820110382737	1.70326682487064	0.153844199096426	0.466312027402721	-5.93803	None	AC080162.1
0.76241767151673	5.79765407170383	5.68539915477092	0.00299289500773347	0.0629361948289693	-1.53663	Up	C15orf65
0.762173627362465	8.46275325303589	7.29182881358527	0.00104332870001348	0.0408397978011527	-0.330868	Up	PLD1
0.761826211606082	5.44907801523411	4.59850968153455	0.00704685000288967	0.0955082334738176	-2.52173	Up	CAVIN4
0.761824222910278	11.7966273997784	16.4167534359503	2.76543981101777e-05	0.00909416647256706	3.54414653639936	Up	AKR1C3
0.761800739620749	2.98335201049624	1.64960998964053	0.164520737846398	0.484207415945484	-6.00562	None	CYGB
0.76042870346334	3.63184351911949	2.21591514374704	0.0817708058793981	0.346762369558721	-5.27759	None	TCAF2
0.760312488678698	4.69451098039335	2.52394470757493	0.0567114040047836	0.286458906762754	-4.88053	None	GABRR2
0.760075597744155	8.48668997056441	15.0280994486159	4.13885895183269e-05	0.0108006973397201	3.1511953530024	Up	SMIM14
0.760035973064245	3.47975399266122	3.83922178031848	0.0140089866998962	0.135474773107853	-3.30952	Up	NCF2
0.760035973064245	4.71323389870825	3.18908556275374	0.0270150062484764	0.192212421623639	-4.05509	Up	DNAH1
0.759883798323429	8.88753962690511	7.20156441041593	0.00110093745986244	0.0416454216385723	-0.391978	Up	KIF21B
0.759658649900939	3.1227688884491	2.08248081606376	0.0961740768673857	0.363165997531057	-5.45063	None	AC099066.2
0.759619790998492	2.74229750924936	0.861239857121016	0.431392642606966	0.689721646728555	-6.88343	None	AL353135.2
0.759525222278938	10.6369107525721	10.5220951456827	0.000207340332332309	0.0210893420598513	1.47058307539878	Up	BOD1L1
0.758946735119608	2.47460744051389	0.974838872709743	0.377729273573325	0.631661971945779	-6.77677	None	DMGDH
0.757121130009419	4.70408193947649	1.58466749365469	0.178448802173018	0.508416225627554	-6.08667	None	AL117329.1
0.756645990184174	5.65828722300084	4.88246286179116	0.00555946865187797	0.0864078995581477	-2.24905	Up	PTPRH
0.756486891664409	1.98069508651807	0.855299723249077	0.434357519444926	0.693087222697432	-6.88875	None	AL583810.1
0.755595513564967	3.23945192368954	4.69550929064593	0.00649121527711596	0.0928071499568512	-2.42729	Up	SLC5A2
0.755443060272727	10.6516520253722	7.23594482998306	0.00107855573992101	0.0411592781402826	-0.368618	Up	CDKN1A
0.754344801944599	2.34613593284181	1.32742920107874	0.245983095866623	0.590676211748481	-6.39664	None	GPR83
0.754344801944598	2.34613593284181	3.18113089969718	0.0272442793936553	0.19330129910442	-4.06461	Up	AL365356.1
0.754344801944598	2.01280259950847	1.48535204139379	0.202053167549187	0.546634552207585	-6.20869	None	AC103760.1
0.754344801944598	1.48448176593475	1.18217208936359	0.294211485356417	0.590676211748481	-6.56096	None	ROS1
0.754344801944598	1.48448176593475	1.18217208936359	0.294211485356417	0.590676211748481	-6.56096	None	AL590822.2
0.754344801944598	1.67946926617514	1.09105893529494	0.328687637411804	0.590676211748481	-6.65883	None	CCDC85A
0.754344801944598	1.48448176593475	0.994415921052371	0.369059008237034	0.622284183349394	-6.75749	None	THEMIS2
0.754344801944598	1.15114843260142	0.982056604712513	0.374513129945157	0.628376589578125	-6.76969	None	Z99716.2
0.754344801944598	1.15114843260142	0.982056604712513	0.374513129945157	0.628376589578125	-6.76969	None	PCSK5
0.754344801944598	1.15114843260142	0.982056604712513	0.374513129945157	0.628376589578125	-6.76969	None	HTR2B
0.754344801944598	1.15114843260142	0.866266578057953	0.428896058965435	0.68708940204643	-6.87891	None	AP005137.1
0.754344801944598	1.81781509926809	0.776224107676112	0.475336956851476	0.73203908305872	-6.95696	None	LINC01322
0.754344801944598	1.15114843260142	0.73758696298095	0.49637888653509	0.745923091924723	-6.98844	None	AP004609.3
0.754344801944598	1.15114843260142	0.737586962980951	0.496378886535089	0.745923091924723	-6.98844	None	AC020763.1
0.754344801944597	3.88925480620168	3.43805634764849	0.0208432239161854	0.16587180608268	-3.76183	Up	ICA1L
0.753710363346468	8.15097574873071	9.96565622635725	0.000264310350757991	0.0229117747653605	1.20554387312458	Up	CPEB4
0.753619216206975	4.96730609793702	2.75253969609916	0.0436082273390203	0.245997142827547	-4.59077	Up	EID3
0.752487255325214	10.6780757623538	14.1567667532723	5.43167233803979e-05	0.0116549731108948	2.87918021602848	Up	RASSF8
0.752462614230884	2.70956464044878	1.34539509031759	0.240559116814108	0.590676211748481	-6.3757	None	GRK3
0.75216385332234	3.90783442047752	1.99499462600915	0.107077508557527	0.375753711217701	-5.56398	None	AC009163.7
0.751221250672951	6.70065444431025	3.96990816852766	0.0123736505690361	0.127251516443142	-3.16762	Up	LINC01138
0.750993580389958	3.06776865587859	2.7432830156247	0.0440677677454086	0.247419479506494	-4.60239	Up	AC008467.1
0.750512922331988	3.89600393590635	2.96257015304643	0.0345028229095524	0.218267909447942	-4.32983	Up	AP000442.1
0.750512922331988	2.36768310233263	1.37785926638542	0.231044501641842	0.588583166069904	-6.33755	None	FSIP2
0.750512922331988	2.17269560209225	1.21462374510186	0.282738742369303	0.590676211748481	-6.52508	None	AC009032.1
0.750512922331988	2.50602893542558	1.01210012502098	0.361371047532787	0.61999431293257	-6.73987	None	LUZP2
0.750320524511072	4.52556396619965	4.10801201935316	0.010882189398167	0.118868913858147	-3.02056	Up	AC139100.2
0.749656228224004	6.08496467491175	3.90491941197366	0.0131573342479077	0.131636396796559	-3.23785	Up	AC069029.1
0.749621544232547	2.82142743974448	1.07536392020083	0.334972990034809	0.590676211748481	-6.67523	None	AC084262.2
0.749131115193904	7.53153722815122	5.72601754622452	0.00290593043250407	0.0619042255060305	-1.50274	Up	KRT16
0.74764314701949	9.85130510446983	5.35365372835006	0.00383229456518142	0.071063392632809	-1.82095	Up	TSC22D3
0.747580355576083	3.19360071733381	0.803234477221884	0.461023505834982	0.719217597021962	-6.93422	None	AC120053.1
0.745852499939325	4.63637574888697	3.25083511315871	0.0253084087946705	0.185434485536877	-3.98148	Up	AC010768.2
0.745814987207944	5.76889124936582	0.646469767750283	0.548609667762633	0.792587009676215	-7.05756	None	PEX5
0.745679732433617	2.64195817356934	1.17077849095896	0.298338321434339	0.590676211748481	-6.57344	None	RGS18
0.745276417793349	10.2335138899991	9.67472040277191	0.000301597707231299	0.0239102081061978	1.06046701128106	Up	HSPB8
0.744307696276206	3.85726292157296	1.05658938237496	0.34262836022884	0.599353328848549	-6.69467	None	LINC01714
0.743651478279958	2.8691101045832	1.38636396049999	0.228611879224059	0.585228284719066	-6.3275	None	AC025034.1
0.742939563498626	2.23312394865637	1.21551759576466	0.282428573798552	0.590676211748481	-6.52408	None	AL353746.1
0.742634468333844	6.34608463449994	10.1997171190099	0.000238295740771466	0.0220396557778539	1.31896342754995	Up	AC008875.2
0.742395288630343	6.65040695537231	3.29114475785854	0.0242609872897943	0.181482906415028	-3.93374	Up	ZNF484
0.742169509936226	3.11402431846674	2.34531648225743	0.0700094874653218	0.320460018268087	-5.11014	None	SIAH2-AS1
0.740797473778817	2.76037373737018	1.3111651418167	0.250992540262137	0.590676211748481	-6.41549	None	GALNT12
0.740797473778817	2.2886945709439	0.441933032851471	0.678388327563787	0.893720255686159	-7.1839	None	C4A
0.740797473778816	3.20101643566597	2.69894428531149	0.046345569680525	0.254616055183446	-4.65821	Up	AC011450.1
0.740797473778816	1.76037373737018	1.94941574082121	0.113270995752479	0.386655536938425	-5.62291	None	AL078581.4
0.740797473778816	1.56538623712979	1.42814481364177	0.217013826940623	0.566374663247888	-6.27773	None	LINC01359
0.740797473778816	1.56538623712979	1.42814481364177	0.217013826940623	0.566374663247888	-6.27773	None	LINC01847
0.740797473778816	1.76037373737018	1.32479746929059	0.246787254915697	0.590676211748481	-6.3997	None	LINC01301
0.740797473778816	1.23205290379646	1.0492656713591	0.34565528641751	0.602348096503302	-6.70219	None	AL354710.2
0.740797473778816	1.23205290379646	1.0492656713591	0.345655286417511	0.602348096503302	-6.70219	None	AC104411.2
0.740797473778816	1.23205290379646	0.835516118709238	0.44434642032998	0.70378494797412	-6.90628	None	H2AC12
0.740797473778816	1.23205290379646	0.835516118709239	0.444346420329979	0.70378494797412	-6.90628	None	DIAPH1-AS1
0.740797473778816	0.898719570463127	0.816215042293963	0.454261284572653	0.71237268864564	-6.92308	None	BHMG1
0.740797473778816	0.898719570463127	0.816215042293963	0.454261284572653	0.71237268864564	-6.92308	None	TBC1D3
0.740797473778816	0.898719570463127	0.816215042293963	0.454261284572653	0.71237268864564	-6.92308	None	CLDN10
0.740797473778815	2.2886945709439	1.18814475430936	0.29206878422007	0.590676211748481	-6.55439	None	COL24A1
0.740797473778815	2.97499246729509	1.05562214000266	0.343026814357631	0.599711018304197	-6.69566	None	MUC5B
0.740397902306061	10.0359916987667	11.6946198957739	0.000128998858618795	0.0169197874665866	1.98097554810698	Up	FAM13B
0.739324915937111	8.91161333200316	5.99294390539043	0.0024037084340652	0.0567556113951003	-1.28479	Up	P4HA3
0.737828350416047	9.06985065178199	15.9006764373259	3.19968077079984e-05	0.00967176890978779	3.40353806891301	Up	FLCN
0.737246128571374	5.78708888449355	3.61036173501188	0.0175193722642361	0.152019882341056	-3.56447	Up	AL357033.4
0.737024216593371	6.06609782193664	8.53362670814475	0.000525542240906621	0.0297036898378784	0.44326113394814	Up	AC097359.2
0.736855661979886	2.4115221699716	1.19005578290426	0.291386185370342	0.590676211748481	-6.55229	None	AC079322.1
0.736712940247719	7.93690903558875	5.09385847807544	0.00468992307358386	0.0792258616584106	-2.05334	Up	ELF3-AS1
0.736195540603806	2.97269150070758	2.27455156160359	0.0761944506697032	0.333943908008643	-5.20164	None	AC023632.2
0.736195540603805	3.72703630265218	1.16863692746516	0.299119801261454	0.590676211748481	-6.57577	None	FAM167A
0.736185222124796	10.4409686037819	13.4410196957613	6.87476641609838e-05	0.012505467709894	2.63917227134027	Up	HSPA13
0.73576184298208	3.61951008887886	2.09333593575038	0.0949061053202625	0.360415855692489	-5.43656	None	LINC00271
0.7357224876757	8.84079430481868	12.9180266313129	8.22965471621275e-05	0.0132159814070873	2.45346563821776	Up	DDX59
0.735569369070545	7.87536549383341	4.80736546705644	0.00591340375593646	0.0884961713821507	-2.32006	Up	PCSK1
0.735369112582985	3.85142159356894	1.75687103240557	0.143882247343609	0.445885460224158	-5.87003	None	AL161733.1
0.734115493044897	3.57684328654899	1.65429620831385	0.163559077274214	0.482908898511917	-5.99974	None	UGDH-AS1
0.73396992617498	6.76763549318702	7.13219589840152	0.00114781696221096	0.0422248319196901	-0.439429	Up	AC124067.4
0.73310293607447	4.47479917153537	2.37434394206628	0.0676330232351551	0.313883382379975	-5.07268	None	AP003900.1
0.732917884833844	6.96791158819373	3.4673024661558	0.0202309230692589	0.16352074014879	-3.72801	Up	GPCPD1
0.732132404267835	3.08937453594802	2.11017587323206	0.0929743459858628	0.356527282005741	-5.41472	None	AC073333.1
0.732132404267835	2.42270786928135	0.921664577465549	0.402132372959974	0.657457430489673	-6.82783	None	AC105206.1
0.731697005100959	4.15680352258801	4.98926246944197	0.00509830917610134	0.0831528915883403	-2.14941	Up	GPRASP1
0.731351090778403	4.49644801964879	2.30323133537958	0.0736187428018475	0.329691945776168	-5.16453	None	VAMP5
0.731164490860239	4.60935525577181	5.41350738119475	0.00366195663385616	0.0694721787813448	-1.76865	Up	AL606834.1
0.730550817423733	6.03413112553459	4.8783422522863	0.00557822798001213	0.0866233315767299	-2.25293	Up	CDRT1
0.730132895917036	6.39652878581809	7.30217082801446	0.00103696182931978	0.0406977951737492	-0.323912	Up	SEMA6D
0.729831313605273	4.36830845814282	2.01577815108849	0.104373285938437	0.373981956619587	-5.53708	None	LINC01182
0.729373018231722	4.05360715324483	3.66853497217814	0.0165387391274142	0.147552881987173	-3.49888	Up	ACSM3
0.728622181770445	3.62476432872678	2.85799378701448	0.0387362742224568	0.23013689224426	-4.45906	Up	RNASEH2A
0.728316895384132	5.96022795717118	4.75583659775528	0.00617169912128556	0.0904392861643668	-2.36924	Up	TVP23C
0.728305201531841	8.78435174021681	18.7062852865731	1.52154664869837e-05	0.00681705606328369	4.10040624346644	Up	TUBE1
0.727782604124617	8.98572362705873	9.2067833005296	0.000375856267509473	0.0261687490401572	0.817060421129878	Up	THAP9-AS1
0.727250145613033	2.28192090686101	2.10881354830668	0.0931290448923934	0.356683814805724	-5.41648	None	AL109741.1
0.727039245128658	6.22288871996732	4.77402035909866	0.00607905737640922	0.0898481093768753	-2.35184	Up	AC096992.3
0.726994528892659	6.00459481843498	2.81696084761706	0.040555227824959	0.23600222240903	-4.51014	Up	RTEL1
0.725846061850729	3.49369550518495	2.15237884448994	0.0883160661686393	0.346762369558721	-5.35998	None	TM6SF1
0.724079340349172	6.24713038934029	2.5151713543513	0.0572951168897277	0.288224351068566	-4.89175	None	AC009022.1
0.723975163085251	8.06254901970955	5.12282689534097	0.00458375332345891	0.0783583393366301	-2.02699	Up	CORO6
0.723712960129069	4.97910616053655	2.42836497029793	0.0634424914984762	0.303889974496444	-5.00311	None	AL118522.1
0.723308333814105	2.02832083357372	2.01271803145345	0.104766857945231	0.373981956619587	-5.54104	None	AC011462.4
0.723308333814105	2.99728436544322	1.55984535780204	0.184078857403035	0.519317965727571	-6.1174	None	AC092718.2
0.723308333814105	0.694987500240385	1.2455746721934	0.272178231920162	0.590676211748481	-6.49039	None	SLC39A12
0.723308333814105	0.694987500240385	1.2455746721934	0.272178231920162	0.590676211748481	-6.49039	None	EGR3
0.723308333814105	0.694987500240385	1.2455746721934	0.272178231920162	0.590676211748481	-6.49039	None	LINC02371
0.723308333814105	0.694987500240385	1.2455746721934	0.272178231920162	0.590676211748481	-6.49039	None	FBP2
0.723308333814105	0.694987500240385	1.2455746721934	0.272178231920162	0.590676211748481	-6.49039	None	AC005480.1
0.723308333814105	0.694987500240385	1.2455746721934	0.272178231920162	0.590676211748481	-6.49039	None	AC073578.2
0.723308333814105	0.694987500240385	1.2455746721934	0.272178231920162	0.590676211748481	-6.49039	None	FCN3
0.723308333814105	0.694987500240385	1.2455746721934	0.272178231920162	0.590676211748481	-6.49039	None	AL020997.3
0.723308333814105	0.694987500240385	1.2455746721934	0.272178231920162	0.590676211748481	-6.49039	None	AC107959.2
0.723308333814105	0.694987500240385	1.2455746721934	0.272178231920162	0.590676211748481	-6.49039	None	CYP4X1
0.723308333814105	0.694987500240385	1.2455746721934	0.272178231920162	0.590676211748481	-6.49039	None	MIR6856
0.723308333814105	0.694987500240385	1.2455746721934	0.272178231920162	0.590676211748481	-6.49039	None	AC099518.2
0.723308333814105	0.694987500240385	1.2455746721934	0.272178231920162	0.590676211748481	-6.49039	None	AL583810.2
0.723308333814105	0.694987500240385	1.2455746721934	0.272178231920162	0.590676211748481	-6.49039	None	AC018628.3
0.723308333814105	0.694987500240385	1.2455746721934	0.272178231920162	0.590676211748481	-6.49039	None	AL138963.1
0.723308333814105	0.694987500240385	1.2455746721934	0.272178231920162	0.590676211748481	-6.49039	None	AC112493.1
0.723308333814105	0.694987500240385	1.2455746721934	0.272178231920162	0.590676211748481	-6.49039	None	AC016877.3
0.723308333814105	2.02832083357372	1.12035246778707	0.317232057761964	0.590676211748481	-6.62785	None	AL008730.1
0.723308333814105	1.02832083357372	0.945616781449407	0.39098498497236	0.645594242257288	-6.80507	None	AC001226.1
0.723308333814104	1.02832083357372	2.01271803145345	0.104766857945231	0.373981956619587	-5.54104	None	AC068870.1
0.723308333814104	1.02832083357372	2.01271803145345	0.104766857945231	0.373981956619587	-5.54104	None	AC073517.1
0.723308333814104	1.02832083357372	2.01271803145345	0.104766857945231	0.373981956619587	-5.54104	None	ETV5-AS1
0.723308333814104	1.02832083357372	2.01271803145345	0.104766857945231	0.373981956619587	-5.54104	None	AC010754.1
0.723308333814104	1.02832083357372	2.01271803145345	0.104766857945231	0.373981956619587	-5.54104	None	MIR3944
0.723308333814104	1.02832083357372	2.01271803145344	0.104766857945231	0.373981956619587	-5.54104	None	AC010422.4
0.723308333814104	1.02832083357372	2.01271803145344	0.104766857945231	0.373981956619587	-5.54104	None	OVOL3
0.723308333814104	1.02832083357372	2.01271803145344	0.104766857945231	0.373981956619587	-5.54104	None	MIR1285-1
0.723308333814104	1.69498750024039	1.7597593347468	0.143364631906702	0.44510212385073	-5.86636	None	AC244502.1
0.723308333814104	1.2233083338141	1.68058245420811	0.158269353727855	0.474107838047377	-5.96667	None	ITGA11
0.723308333814104	1.2233083338141	1.68058245420811	0.158269353727855	0.474107838047377	-5.96667	None	AC079601.2
0.723308333814104	1.36165416690705	1.31050478822975	0.25119794557179	0.590676211748481	-6.41625	None	AP001160.3
0.723308333814104	1.36165416690705	1.31050478822975	0.25119794557179	0.590676211748481	-6.41625	None	AL691426.1
0.723308333814104	0.694987500240385	1.2455746721934	0.272178231920162	0.590676211748481	-6.49039	None	KCNJ2-AS1
0.723308333814104	0.694987500240385	1.2455746721934	0.272178231920162	0.590676211748481	-6.49039	None	AL354733.2
0.723308333814104	0.694987500240385	1.2455746721934	0.272178231920162	0.590676211748481	-6.49039	None	BX284668.6
0.723308333814104	0.694987500240385	1.2455746721934	0.272178231920162	0.590676211748481	-6.49039	None	AL365181.1
0.723308333814104	0.694987500240385	1.2455746721934	0.272178231920162	0.590676211748481	-6.49039	None	PRICKLE2
0.723308333814104	0.694987500240385	1.2455746721934	0.272178231920162	0.590676211748481	-6.49039	None	AC132938.3
0.723308333814104	0.694987500240385	1.2455746721934	0.272178231920162	0.590676211748481	-6.49039	None	TCERG1L-AS1
0.723308333814104	2.46896353186951	1.21234799816586	0.28352983564979	0.590676211748481	-6.52761	None	H2AZ1-DT
0.723308333814104	2.69498750024039	1.16305072219825	0.301166928462709	0.590676211748481	-6.58186	None	CCDC81
0.723308333814104	1.02832083357372	1.12035246778707	0.317232057761965	0.590676211748481	-6.62785	None	LINC00536
0.723308333814104	1.02832083357372	1.12035246778707	0.317232057761965	0.590676211748481	-6.62785	None	AC079313.1
0.723308333814104	1.02832083357372	1.12035246778707	0.317232057761965	0.590676211748481	-6.62785	None	AC007292.3
0.723308333814104	2.02832083357372	1.12035246778707	0.317232057761965	0.590676211748481	-6.62785	None	AP000864.2
0.723308333814104	1.46896353186951	1.08705674254988	0.330280547194614	0.590676211748481	-6.66303	None	AL392183.1
0.723308333814104	2.15909330783331	1.08613488581036	0.330648407529263	0.590676211748481	-6.66399	None	AP001931.2
0.723308333814104	3.19227186568361	1.04128825516178	0.348978494527611	0.606144870710813	-6.71035	None	AL157700.1
0.723308333814104	1.02832083357372	0.945616781449407	0.39098498497236	0.645594242257288	-6.80507	None	Z83844.2
0.723308333814104	1.88997500048077	0.838413420437467	0.442872550468821	0.70224970785144	-6.90373	None	AC009090.1
0.723308333814104	1.02832083357372	0.783714584070097	0.471334796468091	0.730007995123253	-6.95071	None	AP000866.5
0.723308333814104	1.69498750024039	0.63471577189565	0.555609209535217	0.799076980152492	-7.06593	None	DNLZ
0.723308333814102	3.66395103210989	4.15833808051341	0.0103916967670596	0.115881519791475	-2.9677	Up	AL161937.1
0.721821784417204	3.71984942455888	4.92225284205418	0.00538210787707602	0.0852291823871734	-2.21175	Up	ZNF575
0.721178694698105	6.55294266856227	5.4905336424109	0.00345579944380568	0.0673609029065192	-1.702	Up	ZFPM2-AS1
0.721166264473881	10.1405271541101	9.70595551415783	0.000297302939812184	0.0237956333807503	1.07626614890316	Up	ATG2A
0.721064348437212	10.9462920170483	8.12194005004056	0.000652871172470734	0.033515837321182	0.199589020995741	Up	SVIL
0.720973651858547	8.21787464936738	0.826080776473649	0.449172381357798	0.708115694278243	-6.91453	None	CHORDC1
0.719476454201495	3.15718	3.36677086197752	0.022427213432217	0.17349279177384	-3.84483	Up	VTCN1
0.717334364481684	2.08197551605495	0.794803112312412	0.465456361680887	0.724036806757502	-6.94138	None	AC107081.2
0.717334364481683	2.35109382340748	1.37680749034213	0.231347057371178	0.588660561870754	-6.33879	None	AP000640.2
0.717272309078412	4.94796198840718	1.75934646447064	0.143438505397481	0.445115996187005	-5.86688	None	AC006333.1
0.716130613297558	3.52201633875867	1.10379440591648	0.3236634104897	0.590676211748481	-6.64542	None	LINC01366
0.716130613297557	2.99369550518495	1.30181332008881	0.253916190539665	0.590676211748481	-6.42628	None	AL162311.3
0.716011397080701	4.32470971953284	2.47969852898913	0.0597239366823944	0.295201854518511	-4.93718	None	AL021392.1
0.715852396137951	3.51852600862423	1.6170643691426	0.171358634940091	0.495885008954507	-6.04635	None	TAF1A-AS1
0.71578953093611	4.16384560376335	1.87221897663127	0.124636420205215	0.410727497213523	-5.72242	None	FBXW10
0.715312706278336	6.3410762563279	10.8001721581941	0.000184470145748064	0.0200058272349805	1.59727476765524	Up	LINC00886
0.714796636445058	4.12513496787079	1.20747215522714	0.28523156716982	0.590676211748481	-6.53303	None	AC104118.1
0.714718783118229	9.02630275559527	7.51173299308428	0.000917459188130644	0.0391100508033582	-0.184917	Up	UGCG
0.714484263360372	3.47934953642879	1.78652748676186	0.138657704310606	0.437396478501082	-5.83223	None	AL121772.1
0.713813026416968	4.0310291175513	3.60851780392516	0.0175515396537858	0.152093106678188	-3.56655	Up	ZFPM2
0.712591492612869	5.96488035726747	2.78907058234593	0.0418464692259331	0.240444437396348	-4.54499	Up	AL355512.1
0.712501174583313	3.45598659342075	2.98799223768262	0.0335545181731137	0.215485206170942	-4.29864	Up	AC108471.3
0.712438085369077	8.13807759653288	6.80977315118737	0.00139984420995945	0.0462040805637735	-0.66571	Up	GABRB3
0.71158951867623	4.29372182307713	2.69737	0.0464288851654388	0.254738596400476	-4.6602	Up	ISG20
0.711315234778915	3.57743625645118	0.593348440734068	0.580707054568588	0.821671640524903	-7.09434	None	DHRS11
0.710816765341216	3.22451848725381	0.59754730378341	0.578127022116928	0.819309551948088	-7.09153	None	SHANK3
0.709761005648322	3.12885653445328	1.77586524663007	0.140513187603973	0.44067806407796	-5.84584	None	AC015871.6
0.709761005648322	1.88320133639788	1.19919417821494	0.288141980450302	0.590676211748481	-6.5422	None	AC005400.1
0.709761005648322	2.02154716949083	0.836938627280826	0.443622312417511	0.703065815751863	-6.90503	None	AC026979.3
0.709761005648321	4.75965354309108	5.8620105111146	0.00263589024347331	0.0597410013986287	-1.39067	Up	PHOSPHO2
0.709761005648321	2.29066547684336	1.39505189239922	0.226152166086383	0.581696355499005	-6.3172	None	AP001992.2
0.708669294970703	3.20841545555904	3.09472012347722	0.0298834649522354	0.202580352734442	-4.16866	Up	ZNF223
0.708279037304591	3.75157045680922	1.50902692074161	0.196160835207639	0.538662856913491	-6.17984	None	AC116609.1
0.706527205250892	5.01449900017856	1.8355888040786	0.130440680750766	0.420891284668751	-5.76946	None	C14orf28
0.705863241371427	9.6451	16.1519283298452	2.97867489937583e-05	0.00921256340483499	3.47276074009207	Up	FNIP1
0.705159072473311	2.67833951073663	1.49436474933112	0.19978984217769	0.543822514386907	-6.19773	None	AC016999.1
0.703912985777229	7.52935788763893	9.75646626175285	0.000290512898146064	0.0235531686872336	1.10170004204301	Up	CDKL1
0.703836105072329	2.95436969322203	2.2074669491376	0.0826100608304299	0.346762369558721	-5.28854	None	CDK5R2
0.703677104129581	3.00709998028549	1.18443982688473	0.293396264908765	0.590676211748481	-6.55847	None	AC026356.2
0.703256402046227	10.6375807191859	8.10098269503598	0.000660293441102511	0.0336212831026425	0.186857792941334	Up	RND3
0.703243406507855	3.91843494263429	2.48823943811177	0.0591289065023832	0.29333517359215	-4.92623	None	BACH2
0.702795930877873	5.29884807991021	3.29755459508372	0.0240990537701548	0.181071417200294	-3.92617	Up	CYP3A5
0.702730743980901	9.43608095211805	16.5097912162405	2.69495135047625e-05	0.00909416647256706	3.56885038773776	Up	JMY
0.702699229018113	3.66356226084325	1.76936148046434	0.141657543935076	0.441888281740944	-5.85413	None	AL358472.2
0.702616793709078	8.32897005052672	7.39529979719202	0.000981680145897309	0.040402340488373	-0.261684	Up	SLCO2A1
0.70158331288582	12.5850523820558	9.62794827405348	0.000308169680331093	0.02404834717593	1.03670658747156	Up	PSAT1
0.701160699230425	6.15016158026128	3.16299597937918	0.0277753347537523	0.195292642787259	-4.08636	Up	CHST2
0.700787293187737	8.23436834425832	7.24929106247324	0.00107001469233501	0.0411592781402826	-0.359578	Up	KIAA0513
0.700558960639562	9.93951750354181	11.5565107071804	0.000136089807375436	0.0174384373377193	1.92397956795226	Up	TBC1D15
0.699845224516972	3.48069508651807	0.865346435855271	0.429352210344676	0.687556352183253	-6.87974	None	H3C6
0.699845224516971	2.28570758627769	1.16241377600025	0.301401141070552	0.590676211748481	-6.58255	None	AP006333.1
0.699845224516971	1.81402841985141	0.869601102527152	0.427246187472737	0.685015775268288	-6.8759	None	AP001120.5
0.699508631354357	10.8541677442219	11.4052285668721	0.0001444057532939	0.0181282087813007	1.86063248109494	Up	TRIB3
0.698953846417531	2.60110609059659	1.07536443902715	0.334972780545801	0.590676211748481	-6.67523	None	CASC11
0.698289249027532	13.7404672205667	13.5307015945753	6.67043680638339e-05	0.012505467709894	2.67011658190015	Up	UBC
0.697703134797161	2.42512446423054	1.60393631241576	0.174197102849567	0.501146740995333	-6.06272	None	AC074029.3
0.69770313479716	3.70779009974886	5.5332502115593	0.00334742404479321	0.0662640494250696	-1.66535	Up	AC092115.4
0.69770313479716	4.09776510022963	1.99052800298122	0.107668316178086	0.376564105102094	-5.56976	None	CD22
0.69770313479716	3.37445676641552	1.8906464149122	0.121818977616748	0.404106068227591	-5.69871	None	AC026254.2
0.697669588820586	5.35117721670828	3.28872532560818	0.0243224343153997	0.181642367629888	-3.9366	Up	LINC01273
0.697307496480346	4.33144282543507	4.4793898249784	0.00780772993546466	0.100506927844146	-2.63957	Up	AC093390.1
0.697041361123277	6.58974543889066	5.35657112271336	0.00382377664525147	0.0709579648272888	-1.81839	Up	TIMP4
0.696449515259071	4.61316541540661	2.89241905872077	0.0372810281082264	0.225487418733525	-4.41636	Up	AL365330.1
0.695997288028534	6.54148196533673	3.1497826110683	0.0281697191423998	0.196731106942846	-4.10223	Up	UBA6-AS1
0.695820947083446	3.47001787829033	2.26797151101786	0.0767991357151578	0.335537486560191	-5.21015	None	ZACN
0.695675716712223	9.94679143354393	15.1300455601411	4.01330705548038e-05	0.0108006973397201	3.18167276982536	Up	TNFAIP3
0.694962965862171	4.89060035629096	1.82259024159175	0.132567364258077	0.425580753429022	-5.78612	None	URB1-AS1
0.69496296586217	3.55726702295762	5.0902778354952	0.00470324754684891	0.079237227668903	-2.0566	Up	AC023906.4
0.694289660911878	11.0103113200858	9.65308030467575	0.000304617124231685	0.0239976987303527	1.04948907420741	Up	UHRF1BP1
0.693581190959193	6.54095554489544	2.86382925997787	0.0384851426561078	0.229507300813946	-4.45181	Up	ANKRD36B
0.692731323406189	8.72173554942185	11.2195054953024	0.000155471663218442	0.0188158266036155	1.78152490293936	Up	RRAGC
0.692271865683611	2.67946926617514	1.0587239862493	0.341750424038661	0.598290120406466	-6.69247	None	AC023494.1
0.691857476733401	6.53708529824814	2.46000814092316	0.0611210889466028	0.29877180883713	-4.96245	None	ERMARD
0.691845591647843	4.01656481792619	0.401941753319116	0.705584631208251	0.916630687670043	-7.20356	None	FRG1
0.691362095833609	7.02907907553961	7.58671848413846	0.000878764958326151	0.0379800302093495	-0.136073	Up	NR1D1
0.69118015500599	3.2171600255414	3.93089850040882	0.0128373090166222	0.129825562692108	-3.20969	Up	DARS-AS1
0.6901297759638	1.45237425294435	0.865839959310457	0.429107503696303	0.687296284291271	-6.87929	None	AL031600.2
0.690129775963799	2.45237425294435	4.57110092183347	0.00721388913620845	0.0964881743941773	-2.54866	Up	AC025917.1
0.690129775963799	1.78570758627769	1.30618349966975	0.252545995056548	0.590676211748481	-6.42124	None	TEX46
0.690129775963799	2.11904091961102	0.746313904345607	0.491568001174352	0.74033675396296	-6.98144	None	LINC00412
0.689216406285288	7.89058937540734	3.60969742878165	0.0175309532206335	0.152019882341056	-3.56522	Up	ANKRD36
0.689038065286179	3.11092170543885	2.87341905942703	0.0380764225923396	0.228150788537488	-4.43991	Up	AC022126.1
0.689038065286179	3.33694567380973	2.14929338085756	0.0886479851144543	0.346762369558721	-5.36398	None	AP001893.1
0.689038065286179	2.67027900714306	1.63573700917082	0.167401212199332	0.488854410264168	-6.02301	None	AP001001.1
0.688830424761814	5.3475747943436	3.58877177378774	0.0179003293651415	0.153417396939968	-3.58894	Up	ZNF554
0.688666858515943	5.04258	2.43594514585661	0.0628776775149695	0.302628435289559	-4.99336	None	AC023355.2
0.688180084064904	3.42988598959667	1.15728524503329	0.303292918347705	0.590676211748481	-6.58813	None	AC008267.5
0.687663075105851	8.36083871472585	10.2952586115705	0.000228572091826724	0.0219040675644463	1.36444362960781	Up	AZI2
0.687501647535317	4.75215330274883	2.99311256062535	0.0333671147212623	0.215108841481488	-4.29237	Up	LRRC39
0.687314037575657	9.28864002044265	9.8714647335993	0.000275739384987964	0.0231076439001473	1.1590808158281	Up	AGTPBP1
0.686346964766559	7.35692238928952	6.02547900677248	0.00234985209596303	0.056580226785706	-1.25878	Up	AC026785.3
0.686297896351191	2.0664572819897	4.46754400362338	0.00788855651398559	0.101109995410971	-2.6514	Up	KCNB1
0.68629789635119	2.39979061532303	1.76991758275291	0.141559322018377	0.441636878605777	-5.85342	None	AL139819.1
0.68629789635119	3.0022422560089	1.57163989606754	0.181381941382228	0.514034727946527	-6.10282	None	DRAIC
0.68629789635119	2.92811144889675	1.25139370196524	0.270233711203574	0.590676211748481	-6.48382	None	AL359397.1
0.68629789635119	1.20480311508265	0.818995965566445	0.452822411543776	0.711131876340398	-6.92068	None	AL009177.1
0.686297896351189	3.17376664695215	2.34933471044957	0.0696751310188022	0.31963035749552	-5.10495	None	AC063948.1
0.686297896351189	2.20480311508265	1.03308182937681	0.352425600726422	0.610156610186477	-6.7187	None	AL450338.2
0.686297896351189	1.87146978174931	1.00832084830709	0.36300259573259	0.62140543439094	-6.74365	None	EML5
0.686297896351189	1.73312394865637	0.932834754713839	0.396902013987398	0.651073157046378	-6.81726	None	AC114271.1
0.686297896351189	1.97877914671177	0.899132977605535	0.412852002411933	0.669564858187593	-6.84887	None	DEFB131B
0.686297896351189	1.20480311508265	0.818995965566445	0.452822411543776	0.711131876340398	-6.92068	None	FGA
0.685911580941042	9.01728439824718	4.57635976149293	0.00718148123111124	0.0963842516730048	-2.54348	Up	GPT2
0.685747983944826	3.77594333143484	1.71801592134505	0.151034823336451	0.460307103920289	-5.91937	None	TM4SF19-AS1
0.685447255952711	9.24393020863738	5.42855252103343	0.00362056426038238	0.0691866431308645	-1.75557	Up	NLRP1
0.684815928007458	3.80002965070793	1.63157609520046	0.16827502398964	0.490474217683358	-6.02822	None	AL356489.2
0.684731220447024	9.75479604416973	7.01859898000366	0.0012298681944568	0.0432733960779939	-0.518063	Up	SH3BP2
0.684200004815955	4.47856364778721	5.9807408996577	0.00242428740005692	0.0568108095556721	-1.29458	Up	AC025370.2
0.683346894166531	4.00645792603622	2.56007795797226	0.054375886709186	0.279778214702478	-4.83438	None	AC005618.4
0.683274081158492	8.80496553572517	8.65154063698624	0.000494734847016283	0.0289581714660092	0.510876308776046	Up	LYST
0.680492211992053	4.00503058494898	2.51802830555276	0.0571043094918634	0.287611009527576	-4.88809	None	AC021594.1
0.680213994832448	2.04986800306455	0.770522376507076	0.478400226632011	0.73203908305872	-6.96169	None	AC137630.3
0.679322616733006	3.98274744457883	2.30079338131334	0.0738339607857941	0.330242525550029	-5.16768	None	AC006480.3
0.678955794241189	4.2159301038138	2.97642069144954	0.0339824506810062	0.216567884624922	-4.31283	Up	TM4SF19
0.678841958675038	2.87519775058739	0.926235448594172	0.399985377941788	0.654417038152931	-6.82352	None	AC009878.1
0.678724537517828	4.06267060257302	2.27636002540014	0.0760291676538539	0.333653556290497	-5.19929	None	IFI16
0.678331807118735	5.36699234600332	4.99568084950874	0.00507206692926603	0.0829747890312338	-2.14348	Up	METTL27
0.676862773277808	3.10483405943466	2.50826799486278	0.0577590921062594	0.28974384770645	-4.90058	None	AC019080.3
0.676582447798018	2.30725475576852	2.71047926978865	0.0457405481589413	0.25258307962319	-4.64367	Up	CHRNG
0.676582447798017	3.06159955771311	1.33027567712704	0.245116100277738	0.590676211748481	-6.39333	None	HSPA12B
0.676189717398923	4.0499979540676	2.62733127419647	0.0503080669317625	0.267583374262105	-4.74882	None	AC010809.2
0.675829034604724	5.5919639915696	1.92105037175355	0.117315231239609	0.394865131400603	-5.65953	None	PIP5K1B
0.675315381544997	8.06574285590762	3.75128280933084	0.0152513946197674	0.141634059606968	-3.40651	Up	LINC01133
0.67449611764079	3.54703359884693	1.9383385639343	0.114832599174672	0.389848712789847	-5.63722	None	DNMT3L
0.674122604342818	3.15687184171718	1.62929986289301	0.168754985882625	0.491415774303327	-6.03106	None	AL512357.2
0.674122604342817	4.27284627619061	1.11459381887491	0.319455903370007	0.590676211748481	-6.63398	None	AC144450.1
0.672640635999088	2.11029634962866	1.18550002491206	0.29301583863456	0.590676211748481	-6.5573	None	AC008737.1
0.671499856565039	3.40718963521611	1.82871690159817	0.131560538010759	0.423414002857852	-5.77827	None	SLC8A3
0.671268599841676	5.06639857141109	3.46043666339717	0.0203727826127653	0.164056235941819	-3.73594	Up	AP002851.1
0.670965227997507	4.46356398807978	1.84629209770945	0.128716142116895	0.416991696923892	-5.75573	None	SLC12A1
0.670657547222026	3.02760063929462	2.67871211000404	0.0474285197542236	0.258356007149991	-4.68375	Up	AC136475.1
0.670657547222026	2.97095897214719	0.834048686245305	0.445094349587887	0.704586575724896	-6.90756	None	TINF2
0.670657547222025	2.97095897214719	0.987371034218141	0.372159692840995	0.625733778960081	-6.76446	None	ZNF763
0.668431433223171	4.13734602865749	1.6966131670929	0.155128956046591	0.468792594315947	-5.94644	None	LINC02166
0.668431433223171	3.6967033303617	1.57162466689106	0.181385398173691	0.514034727946527	-6.10284	None	AC105339.2
0.667950775165202	4.66941741375758	2.64944490116634	0.0490454869425385	0.263723446852216	-4.72078	Up	FGFR2
0.667263621453651	8.95041519569441	5.48556169049597	0.00346868288425564	0.0675193812093025	-1.70628	Up	LUCAT1
0.666666666666668	2.37642767231499	1.24386519320155	0.272751926576377	0.590676211748481	-6.49232	None	SLIT1
0.666666666666667	2.7233083338141	3.5123284821787	0.0193283464248645	0.159530111178808	-3.67619	Up	ACTBL2
0.666666666666667	1.52832083357372	2.98814054111162	0.0335490735132837	0.215485206170942	-4.29846	Up	RPS6KL1
0.666666666666667	2.38997500048077	2.22751865523324	0.0806331116785351	0.345184674260195	-5.26255	None	LINC01303
0.666666666666667	0.666666666666667	2.14791268524286	0.0887969481506233	0.346762369558721	-5.36577	None	AL035653.1
0.666666666666667	0.666666666666667	2.14791268524286	0.0887969481506233	0.346762369558721	-5.36577	None	ACVR1C
0.666666666666667	0.666666666666667	2.14791268524286	0.0887969481506233	0.346762369558721	-5.36577	None	TEDDM1
0.666666666666667	0.666666666666667	2.14791268524286	0.0887969481506233	0.346762369558721	-5.36577	None	SLC16A11
0.666666666666667	0.666666666666667	2.14791268524286	0.0887969481506233	0.346762369558721	-5.36577	None	AC027544.2
0.666666666666667	0.666666666666667	2.14791268524286	0.0887969481506233	0.346762369558721	-5.36577	None	LINC01234
0.666666666666667	0.333333333333333	2.14791268524286	0.0887969481506233	0.346762369558721	-5.36577	None	AC091178.2
0.666666666666667	0.666666666666667	2.14791268524286	0.0887969481506233	0.346762369558721	-5.36577	None	AC007182.1
0.666666666666667	0.333333333333333	2.14791268524286	0.0887969481506232	0.346762369558721	-5.36577	None	AC010894.3
0.666666666666667	0.666666666666667	2.14791268524286	0.0887969481506233	0.346762369558721	-5.36577	None	ENDOU
0.666666666666667	0.333333333333333	2.14791268524286	0.0887969481506232	0.346762369558721	-5.36577	None	AC027514.1
0.666666666666667	0.333333333333333	2.14791268524286	0.0887969481506233	0.346762369558721	-5.36577	None	JAZF1-AS1
0.666666666666667	0.333333333333333	2.14791268524286	0.0887969481506232	0.346762369558721	-5.36577	None	AC084816.1
0.666666666666667	0.666666666666667	2.14791268524286	0.0887969481506233	0.346762369558721	-5.36577	None	AC067751.1
0.666666666666667	0.333333333333333	2.14791268524286	0.0887969481506233	0.346762369558721	-5.36577	None	AC015914.1
0.666666666666667	0.666666666666667	2.14791268524286	0.0887969481506233	0.346762369558721	-5.36577	None	AC008406.2
0.666666666666667	0.333333333333333	2.14791268524286	0.0887969481506232	0.346762369558721	-5.36577	None	AC116428.1
0.666666666666667	0.333333333333333	2.14791268524286	0.0887969481506232	0.346762369558721	-5.36577	None	MMP28
0.666666666666667	0.333333333333333	2.14791268524286	0.0887969481506232	0.346762369558721	-5.36577	None	DRC1
0.666666666666667	0.333333333333333	2.14791268524286	0.0887969481506233	0.346762369558721	-5.36577	None	CES1
0.666666666666667	0.333333333333333	2.14791268524286	0.0887969481506232	0.346762369558721	-5.36577	None	AC108676.1
0.666666666666667	0.333333333333333	2.14791268524286	0.0887969481506233	0.346762369558721	-5.36577	None	AC002401.4
0.666666666666667	0.666666666666667	2.14791268524286	0.0887969481506233	0.346762369558721	-5.36577	None	LINC02221
0.666666666666667	0.333333333333333	2.14791268524286	0.0887969481506232	0.346762369558721	-5.36577	None	AC021683.3
0.666666666666667	0.333333333333333	2.14791268524286	0.0887969481506232	0.346762369558721	-5.36577	None	AC092839.2
0.666666666666667	0.333333333333333	2.14791268524286	0.0887969481506232	0.346762369558721	-5.36577	None	AL161443.1
0.666666666666667	0.333333333333333	2.14791268524286	0.0887969481506233	0.346762369558721	-5.36577	None	KSR2
0.666666666666667	0.333333333333333	2.14791268524286	0.0887969481506233	0.346762369558721	-5.36577	None	LINC01749
0.666666666666667	0.666666666666667	2.14791268524286	0.0887969481506233	0.346762369558721	-5.36577	None	AC091173.1
0.666666666666667	0.333333333333333	2.14791268524286	0.0887969481506233	0.346762369558721	-5.36577	None	AC107909.2
0.666666666666667	0.333333333333333	2.14791268524286	0.0887969481506233	0.346762369558721	-5.36577	None	NOXO1
0.666666666666667	0.333333333333333	2.14791268524286	0.0887969481506233	0.346762369558721	-5.36577	None	TAT-AS1
0.666666666666667	0.333333333333333	2.14791268524286	0.0887969481506233	0.346762369558721	-5.36577	None	MIR3149
0.666666666666667	0.333333333333333	2.14791268524286	0.0887969481506233	0.346762369558721	-5.36577	None	AC083805.2
0.666666666666667	0.333333333333333	2.14791268524286	0.0887969481506232	0.346762369558721	-5.36577	None	AL162430.3
0.666666666666667	0.333333333333333	2.14791268524286	0.0887969481506232	0.346762369558721	-5.36577	None	MIR548AR
0.666666666666667	0.333333333333333	2.14791268524286	0.0887969481506232	0.346762369558721	-5.36577	None	IFITM10
0.666666666666667	0.333333333333333	2.14791268524286	0.0887969481506232	0.346762369558721	-5.36577	None	DDR1
0.666666666666667	0.333333333333333	2.14791268524286	0.0887969481506233	0.346762369558721	-5.36577	None	LINC01497
0.666666666666667	0.333333333333333	2.14791268524286	0.0887969481506233	0.346762369558721	-5.36577	None	AMPD1
0.666666666666667	0.333333333333333	2.14791268524286	0.0887969481506233	0.346762369558721	-5.36577	None	MIR5087
0.666666666666667	0.333333333333333	2.14791268524286	0.0887969481506233	0.346762369558721	-5.36577	None	AC012653.2
0.666666666666667	0.333333333333333	2.14791268524286	0.0887969481506233	0.346762369558721	-5.36577	None	FOXE3
0.666666666666667	0.333333333333333	2.14791268524286	0.0887969481506233	0.346762369558721	-5.36577	None	AC016493.1
0.666666666666667	0.333333333333333	2.14791268524286	0.0887969481506233	0.346762369558721	-5.36577	None	TAF1L
0.666666666666667	0.333333333333333	2.14791268524286	0.0887969481506232	0.346762369558721	-5.36577	None	AL031666.3
0.666666666666667	0.333333333333333	2.14791268524286	0.0887969481506233	0.346762369558721	-5.36577	None	AC092651.2
0.666666666666667	0.333333333333333	2.14791268524286	0.0887969481506232	0.346762369558721	-5.36577	None	AL450322.2
0.666666666666667	0.666666666666667	2.14791268524286	0.0887969481506233	0.346762369558721	-5.36577	None	CCDC84
0.666666666666667	0.333333333333333	2.14791268524286	0.0887969481506232	0.346762369558721	-5.36577	None	PDCD1LG2
0.666666666666667	0.333333333333333	2.14791268524286	0.0887969481506233	0.346762369558721	-5.36577	None	FER1L6-AS2
0.666666666666667	0.333333333333333	2.14791268524286	0.0887969481506233	0.346762369558721	-5.36577	None	ITGA9
0.666666666666667	0.333333333333333	2.14791268524286	0.0887969481506233	0.346762369558721	-5.36577	None	AC108063.1
0.666666666666667	0.333333333333333	2.14791268524286	0.0887969481506233	0.346762369558721	-5.36577	None	AC019197.1
0.666666666666667	0.333333333333333	2.14791268524286	0.0887969481506233	0.346762369558721	-5.36577	None	DMBT1
0.666666666666667	0.333333333333333	2.14791268524286	0.0887969481506233	0.346762369558721	-5.36577	None	TNR
0.666666666666667	0.333333333333333	2.14791268524286	0.0887969481506233	0.346762369558721	-5.36577	None	AC073127.1
0.666666666666667	0.333333333333333	2.14791268524286	0.0887969481506232	0.346762369558721	-5.36577	None	TSPEAR-AS1
0.666666666666667	0.333333333333333	2.14791268524286	0.0887969481506232	0.346762369558721	-5.36577	None	LINC02258
0.666666666666667	0.333333333333333	2.14791268524286	0.0887969481506233	0.346762369558721	-5.36577	None	MIR6814
0.666666666666667	0.333333333333333	2.14791268524286	0.0887969481506233	0.346762369558721	-5.36577	None	MIR155HG
0.666666666666667	0.333333333333333	2.14791268524286	0.0887969481506233	0.346762369558721	-5.36577	None	BEAN1-AS1
0.666666666666667	0.333333333333333	2.14791268524286	0.0887969481506232	0.346762369558721	-5.36577	None	AP000755.1
0.666666666666667	0.333333333333333	2.14791268524286	0.0887969481506232	0.346762369558721	-5.36577	None	SEPTIN12
0.666666666666667	0.333333333333333	2.14791268524286	0.0887969481506232	0.346762369558721	-5.36577	None	LRRC3-DT
0.666666666666667	0.333333333333333	2.14791268524286	0.0887969481506232	0.346762369558721	-5.36577	None	LINC02768
0.666666666666667	0.333333333333333	2.14791268524286	0.0887969481506233	0.346762369558721	-5.36577	None	LCT
0.666666666666667	0.333333333333333	2.14791268524286	0.0887969481506232	0.346762369558721	-5.36577	None	NME5
0.666666666666667	0.333333333333333	2.14791268524286	0.0887969481506232	0.346762369558721	-5.36577	None	LINC02256
0.666666666666667	0.333333333333333	2.14791268524286	0.0887969481506232	0.346762369558721	-5.36577	None	AC009041.1
0.666666666666667	0.333333333333333	2.14791268524286	0.0887969481506233	0.346762369558721	-5.36577	None	AL512785.2
0.666666666666667	0.333333333333333	2.14791268524286	0.0887969481506232	0.346762369558721	-5.36577	None	LINC01115
0.666666666666667	0.333333333333333	2.14791268524286	0.0887969481506232	0.346762369558721	-5.36577	None	XXYLT1-AS2
0.666666666666667	0.333333333333333	2.14791268524286	0.0887969481506233	0.346762369558721	-5.36577	None	LINC02044
0.666666666666667	0.333333333333333	2.14791268524286	0.0887969481506232	0.346762369558721	-5.36577	None	AC108210.1
0.666666666666667	0.333333333333333	2.14791268524286	0.0887969481506232	0.346762369558721	-5.36577	None	LINC01822
0.666666666666667	0.333333333333333	2.14791268524286	0.0887969481506232	0.346762369558721	-5.36577	None	NGF-AS1
0.666666666666667	0.333333333333333	2.14791268524286	0.0887969481506232	0.346762369558721	-5.36577	None	AP005131.5
0.666666666666667	0.333333333333333	2.14791268524286	0.0887969481506233	0.346762369558721	-5.36577	None	AL512308.1
0.666666666666667	0.333333333333333	2.14791268524286	0.0887969481506232	0.346762369558721	-5.36577	None	AL392023.1
0.666666666666667	0.333333333333333	2.14791268524286	0.0887969481506233	0.346762369558721	-5.36577	None	IGDCC4
0.666666666666667	0.333333333333333	2.14791268524286	0.0887969481506232	0.346762369558721	-5.36577	None	AC099509.1
0.666666666666667	0.333333333333333	2.14791268524286	0.0887969481506233	0.346762369558721	-5.36577	None	AC008764.4
0.666666666666667	0.333333333333333	2.14791268524286	0.0887969481506232	0.346762369558721	-5.36577	None	AC016229.2
0.666666666666667	0.333333333333333	2.14791268524286	0.0887969481506233	0.346762369558721	-5.36577	None	AP005482.3
0.666666666666667	0.333333333333333	2.14791268524286	0.0887969481506232	0.346762369558721	-5.36577	None	KBTBD13
0.666666666666667	0.333333333333333	2.14791268524286	0.0887969481506233	0.346762369558721	-5.36577	None	AC007834.1
0.666666666666667	0.333333333333333	2.14791268524286	0.0887969481506232	0.346762369558721	-5.36577	None	AC099066.1
0.666666666666667	0.333333333333333	2.14791268524286	0.0887969481506233	0.346762369558721	-5.36577	None	LINC00112
0.666666666666667	0.333333333333333	2.14791268524286	0.0887969481506232	0.346762369558721	-5.36577	None	LINC01227
0.666666666666667	0.333333333333333	2.14791268524286	0.0887969481506232	0.346762369558721	-5.36577	None	PLXNA4
0.666666666666667	0.333333333333333	2.14791268524286	0.0887969481506232	0.346762369558721	-5.36577	None	AL159996.1
0.666666666666667	0.333333333333333	2.14791268524286	0.0887969481506233	0.346762369558721	-5.36577	None	AL023802.1
0.666666666666667	0.333333333333333	2.14791268524286	0.0887969481506232	0.346762369558721	-5.36577	None	AC025576.2
0.666666666666667	0.333333333333333	2.14791268524286	0.0887969481506233	0.346762369558721	-5.36577	None	AC004217.1
0.666666666666667	0.333333333333333	2.14791268524286	0.0887969481506233	0.346762369558721	-5.36577	None	AC010328.3
0.666666666666667	0.333333333333333	2.14791268524286	0.0887969481506233	0.346762369558721	-5.36577	None	ACTL6B
0.666666666666667	0.333333333333333	2.14791268524286	0.0887969481506233	0.346762369558721	-5.36577	None	LINC00517
0.666666666666667	0.333333333333333	2.14791268524286	0.0887969481506232	0.346762369558721	-5.36577	None	AC011468.3
0.666666666666667	0.333333333333333	2.14791268524286	0.0887969481506233	0.346762369558721	-5.36577	None	LINC01097
0.666666666666667	0.333333333333333	2.14791268524286	0.0887969481506233	0.346762369558721	-5.36577	None	LINC02874
0.666666666666667	0.333333333333333	2.14791268524286	0.0887969481506233	0.346762369558721	-5.36577	None	AC036214.4
0.666666666666667	0.333333333333333	2.14791268524286	0.0887969481506233	0.346762369558721	-5.36577	None	AC092755.1
0.666666666666667	0.333333333333333	2.14791268524286	0.0887969481506233	0.346762369558721	-5.36577	None	AC132807.2
0.666666666666667	0.333333333333333	2.14791268524286	0.0887969481506233	0.346762369558721	-5.36577	None	MIR1303
0.666666666666667	0.333333333333333	2.14791268524286	0.0887969481506233	0.346762369558721	-5.36577	None	AL357500.1
0.666666666666667	0.333333333333333	2.14791268524286	0.0887969481506233	0.346762369558721	-5.36577	None	C14orf132
0.666666666666667	0.333333333333333	2.14791268524286	0.0887969481506233	0.346762369558721	-5.36577	None	MIR641
0.666666666666667	0.333333333333333	2.14791268524286	0.0887969481506233	0.346762369558721	-5.36577	None	AC113410.6
0.666666666666667	0.333333333333333	2.14791268524286	0.0887969481506233	0.346762369558721	-5.36577	None	AL022326.1
0.666666666666667	0.333333333333333	2.14791268524286	0.0887969481506233	0.346762369558721	-5.36577	None	AC006364.1
0.666666666666667	0.333333333333333	2.14791268524286	0.0887969481506233	0.346762369558721	-5.36577	None	GJC3
0.666666666666667	0.333333333333333	2.14791268524286	0.0887969481506233	0.346762369558721	-5.36577	None	IMPG1
0.666666666666667	0.333333333333333	2.14791268524286	0.0887969481506233	0.346762369558721	-5.36577	None	AC005899.6
0.666666666666667	0.333333333333333	2.14791268524286	0.0887969481506233	0.346762369558721	-5.36577	None	KRTAP4-1
0.666666666666667	0.333333333333333	2.14791268524286	0.0887969481506233	0.346762369558721	-5.36577	None	AC104984.2
0.666666666666667	0.333333333333333	2.14791268524286	0.0887969481506233	0.346762369558721	-5.36577	None	AP001831.1
0.666666666666667	0.333333333333333	2.14791268524286	0.0887969481506233	0.346762369558721	-5.36577	None	FABP5
0.666666666666667	0.333333333333333	2.14791268524286	0.0887969481506233	0.346762369558721	-5.36577	None	HRH4
0.666666666666667	0.333333333333333	2.14791268524286	0.0887969481506233	0.346762369558721	-5.36577	None	AC010197.1
0.666666666666667	0.333333333333333	2.14791268524286	0.0887969481506233	0.346762369558721	-5.36577	None	AC064802.1
0.666666666666667	0.333333333333333	2.14791268524286	0.0887969481506233	0.346762369558721	-5.36577	None	AC107993.1
0.666666666666667	0.333333333333333	2.14791268524286	0.0887969481506233	0.346762369558721	-5.36577	None	VPS11
0.666666666666667	0.333333333333333	2.14791268524286	0.0887969481506233	0.346762369558721	-5.36577	None	AC005863.1
0.666666666666667	0.333333333333333	2.14791268524286	0.0887969481506233	0.346762369558721	-5.36577	None	MIR4771-2
0.666666666666667	0.333333333333333	2.14791268524286	0.0887969481506233	0.346762369558721	-5.36577	None	AC026786.2
0.666666666666667	0.333333333333333	2.14791268524286	0.0887969481506233	0.346762369558721	-5.36577	None	AP001999.2
0.666666666666667	0.333333333333333	2.14791268524286	0.0887969481506233	0.346762369558721	-5.36577	None	AC084880.4
0.666666666666667	0.333333333333333	2.14791268524286	0.0887969481506233	0.346762369558721	-5.36577	None	AC012613.2
0.666666666666667	0.333333333333333	2.14791268524286	0.0887969481506233	0.346762369558721	-5.36577	None	AC245014.3
0.666666666666667	0.333333333333333	2.14791268524286	0.0887969481506233	0.346762369558721	-5.36577	None	AC023481.1
0.666666666666667	0.333333333333333	2.14791268524286	0.0887969481506233	0.346762369558721	-5.36577	None	RAC2
0.666666666666667	0.333333333333333	2.14791268524286	0.0887969481506233	0.346762369558721	-5.36577	None	AC005722.4
0.666666666666667	0.333333333333333	2.14791268524286	0.0887969481506233	0.346762369558721	-5.36577	None	HSF1
0.666666666666667	0.333333333333333	2.14791268524286	0.0887969481506233	0.346762369558721	-5.36577	None	AL596442.1
0.666666666666667	0.333333333333333	2.14791268524286	0.0887969481506233	0.346762369558721	-5.36577	None	C18orf63
0.666666666666667	0.333333333333333	2.14791268524286	0.0887969481506233	0.346762369558721	-5.36577	None	PLD4
0.666666666666667	0.333333333333333	2.14791268524286	0.0887969481506233	0.346762369558721	-5.36577	None	AC007347.1
0.666666666666667	0.333333333333333	2.14791268524286	0.0887969481506233	0.346762369558721	-5.36577	None	SFTPA1
0.666666666666667	0.333333333333333	2.14791268524286	0.0887969481506233	0.346762369558721	-5.36577	None	CAMKV
0.666666666666667	0.333333333333333	2.14791268524286	0.0887969481506233	0.346762369558721	-5.36577	None	AC093155.3
0.666666666666667	0.333333333333333	2.14791268524286	0.0887969481506233	0.346762369558721	-5.36577	None	AC004988.1
0.666666666666667	0.333333333333333	2.14791268524286	0.0887969481506233	0.346762369558721	-5.36577	None	AL583839.2
0.666666666666667	0.333333333333333	2.14791268524286	0.0887969481506233	0.346762369558721	-5.36577	None	SLC39A2
0.666666666666667	0.333333333333333	2.14791268524286	0.0887969481506233	0.346762369558721	-5.36577	None	AC105180.2
0.666666666666667	0.333333333333333	2.14791268524286	0.0887969481506233	0.346762369558721	-5.36577	None	LBP
0.666666666666667	0.333333333333333	2.14791268524286	0.0887969481506233	0.346762369558721	-5.36577	None	AL021997.3
0.666666666666667	0.333333333333333	2.14791268524286	0.0887969481506233	0.346762369558721	-5.36577	None	AL928646.1
[truncated: 23,053 more rows]

## Sheet: Table S3 C_vs_V_24h.diff.
logFC	AveExpr	t	P.Value	adj.P.Val	B	Type	gene
1.32192809488736	1.66096404744368	64.5763580500918	5.16426260385498e-08	0.000293414847156035	5.9983879369526	Up	AC005856.1
8.88178419700125e-16	2.38997500048077	2.18741696818603e-15	0.999999999999998	1	-6.95701	None	AC027449.1
7.61492742284986e-06	11.4873036355071	8.62175370049257e-05	0.999934802818716	1	-6.95701	None	OPA1
6.05945448872805	5.49383305195695	23.9906239030312	4.96100639978077e-06	0.00654121749091094	4.53697604107564	Up	HLA-B
5.34931760874764	7.78185074817906	9.27479053016807	0.000368287134696498	0.0729311368713834	0.980596517079694	Up	PTGS2
4.61389572926231	4.16860203153821	5.40949956485046	0.00369957871092743	0.13163370933224	-1.50997	Up	CXCL8
4.44089209850063e-16	2.85408080807369	1.97230459313209e-15	0.999999999999998	1	-6.95701	None	AC009630.2
4.44089209850063e-16	1.96896353186951	8.92080284924493e-16	1	1	-6.95701	None	AC018648.1
4.44089209850063e-16	1.19498750024039	4.92950343788797e-16	1	1	-6.95701	None	GLS2
4.44089209850063e-16	1.19498750024039	6.13936935200828e-16	1	1	-6.95701	None	AC073115.1
4.44089209850063e-16	1.05664166714744	6.38770582196221e-16	1	1	-6.95701	None	PXDNL
4.44089209850063e-16	1.19498750024039	6.13936935200828e-16	1	1	-6.95701	None	LINC02321
4.44089209850063e-16	1.19498750024039	5.53854477145954e-16	1	1	-6.95701	None	LINC02620
4.14920436760791	4.69805709033175	5.2046858000769	0.00432839227790239	0.141375336826611	-1.68528	Up	AL137800.1
3.97434815047378	4.22525591445893	6.88517540367213	0.00134795921985577	0.100883112274842	-0.395507	Up	HSPA6
3.39285391489604	6.79347186339855	10.1838620175307	0.000243152239519317	0.0623169842016483	1.40106290173964	Up	ABCA1
3.36801941163321	9.70909477232935	6.80359814881649	0.00141833901282709	0.102519113549996	-0.450983	Up	GEM
3.20271538431703	5.16410779520291	6.12154928171113	0.00221729903306921	0.110539004556843	-0.941558	Up	CXCL2
3.0499405249747	6.06877174539684	3.30372181409014	0.02403029434556	0.265695309729831	-3.60703	Up	HRAS
3.01205787085116	1.83936226875891	4.72910860662626	0.00634940738422257	0.161160439503084	-2.11452	Up	LINC02362
2.76180073962075	2.04756703647704	2.14275173061081	0.0894989242055671	0.438944214799896	-5.0425	None	AL078604.2
2.75739011918648	6.17898820502064	7.71342188168358	0.000826327062929279	0.0925078998168046	0.132843717444802	Up	FOSB
2.74891353283105	2.70779009974886	3.75971450701041	0.0151935337562259	0.221089048827999	-3.09432	Up	AL138828.1
2.67535409886207	2.53266454967142	3.27367090630745	0.0247960908674615	0.269800418075767	-3.64199	Up	AC092849.2
2.6552614282207	1.66096404744368	6.04945808762001	0.00233003490624987	0.111291343714453	-0.996362	Up	LINC02009
2.6552614282207	2.52261821435073	2.87753497692864	0.0380095790248941	0.320797998792717	-4.11545	Up	KRTAP21-2
2.5981386221167	2.63240264439168	3.37080653950261	0.0224167217627249	0.25581249933723	-3.52952	Up	LINC00163
2.59378657117489	1.96355995225411	7.73074092622697	0.000818321599675416	0.0925078998168046	0.143253125144104	Up	AC007365.1
2.57141517255538	1.28570758627769	19.4683161546984	1.29271930280989e-05	0.0134938349891639	3.92948682451633	Up	LINC01545
2.52832083357372	1.26416041678686	9.34484067123524	0.000356227508439245	0.0729259417621285	1.01473041596743	Up	TNFSF15
2.51357310836522	4.01238206774758	4.23245298207921	0.00976663539330388	0.185120990967148	-2.59815	Up	C11orf96
2.48373703727744	1.57520185197205	6.04807297022074	0.00233226710243046	0.111291343714453	-0.997421	Up	LTF
2.44308421320212	8.9967200549292	19.5722431636059	1.26159976594841e-05	0.0134938349891639	3.9464165163985	Up	ABCG1
2.41543775172671	6.80244378557393	8.4743093007416	0.000548108034194857	0.0848990320944355	0.567852947781966	Up	DNAJA3
2.36162963252884	5.18803949721721	3.06125870079852	0.0310804887995415	0.299352215635543	-3.893	Up	GMPR2
2.35893853235028	1.84613593284181	2.92247056711775	0.0361657561899877	0.317073526775418	-4.06061	Up	FRMD1
2.33333333333333	1.16666666666667	3.76103403986713	0.0151741037672286	0.221089048827999	-3.09289	Up	AC007952.2
2.30503703413783	3.5289461893839	2.99509759482571	0.0333957758574726	0.308697667265323	-3.97256	Up	SPRY4
2.30229686520284	1.15114843260142	14.5118074026718	4.93590707684365e-05	0.0334200929970505	2.8868858958379	Up	SEMA4A
2.26911830735253	1.4678924870096	5.38277278338618	0.00377515907603815	0.13249754156492	-1.53254	Up	AMTN
2.25519628935364	5.6347982912514	4.43957220686685	0.00812865851574068	0.176100538634736	-2.3919	Up	SPINK1
2.25162916738782	1.12581458369391	7.24684940925949	0.00108217111512946	0.0946476718062031	-0.1572	Up	AC007728.2
2.22044604925031e-16	1.7233083338141	2.7793974920459e-16	1	1	-6.95701	None	DIP2A-IT1
2.22044604925031e-16	1.63563019853617	1.8901354303751e-16	1	1	-6.95701	None	LCMT1-AS2
2.22044604925031e-16	1.52832083357372	2.85940657023918e-16	1	1	-6.95701	None	ZNF852
2.22044604925031e-16	1.52832083357372	2.52765673487145e-16	1	1	-6.95701	None	CLDN5
2.22044604925031e-16	1.52832083357372	2.35185796411841e-16	1	1	-6.95701	None	FAM47E
2.22044604925031e-16	1.63563019853617	4.41031470004101e-16	1	1	-6.95701	None	AC064869.1
2.22044604925031e-16	1.38997500048077	2.24268956269109e-16	1	1	-6.95701	None	AC020658.3
2.22044604925031e-16	1.52832083357372	3.95839232992831e-16	1	1	-6.95701	None	PRRT2
2.22044604925031e-16	1.26911830735253	2.05452290477249e-16	1	1	-6.95701	None	AC131568.1
2.22044604925031e-16	1	2.92283228380183e-16	1	1	-6.95701	None	ARRDC5
2.21461872992491	2.16395103210989	3.32263495642431	0.023562251101873	0.262814565718666	-3.58511	Up	KLHDC7B
2.18995186944365	1.76164260138849	2.30351850351121	0.0737296151897584	0.428158164055129	-4.83626	None	LINC02582
2.16395103210989	1.08197551605495	7.75290756375529	0.000808211036238763	0.0925078998168046	0.156540030660687	Up	VWA5B2
2.16395103210989	1.74864218272161	4.35049198531336	0.00879013631745027	0.179910535150951	-2.47979	Up	TMEM88
2.15040370394411	1.40853518530539	6.22882832325149	0.00206135721662926	0.108947512639232	-0.861089	Up	AC016587.1
2.13646364537923	3.72732513052292	10.3404303830257	0.000227161887644179	0.0623169842016483	1.46882274231216	Up	PHF1
2.13077247425959	1.92704040403685	4.13801582464677	0.0106403538730536	0.191247531833608	-2.69442	Up	IER3
2.09973600612909	2.04986800306455	14.6393166429177	4.74370033148905e-05	0.0334200929970505	2.92077906716685	Up	LINC02100
2.07627289683196	1.37146978174931	6.46354765381613	0.00176357864928951	0.104108920837658	-0.689429	Up	CCDC158
2.06655744827879	1.69994539080606	3.31064317446884	0.02385778360656	0.264813998631608	-3.599	Up	RNF103-CHMP3
2.06546573760117	1.5610537023743	3.22019645946575	0.0262290742314403	0.276629498442965	-3.70453	Up	DAW1
2.05303489277721	6.51844969642547	8.58446064951839	0.000517905718520078	0.0835673602318479	0.627237902546167	Up	MYLIP
2.04309433898166	1.35488050282416	5.38087569590181	0.00378059324790751	0.13249754156492	-1.53414	Up	LINC00562
2.01963122968452	1.53813644841598	3.28102126734083	0.0246062239516436	0.268482196183178	-3.63342	Up	AL023882.1
2.0157210340946	5.07727196982723	2.51992524074078	0.0571037519613095	0.381788949595604	-4.56077	None	SMIM11A
1.98973435804778	8.08975678045228	6.80829495733857	0.00141416918739877	0.102519113549996	-0.447771	Up	GDF15
1.97427737982585	2.18212619015331	2.51105847748782	0.0576972390130356	0.383319477512787	-4.57199	None	FGL1
1.97196751456067	8.05483911671797	7.56896249979585	0.000896903610815119	0.0940135115403362	0.0450431514465493	Up	CREBRF
1.96896353186951	1.51280259950847	2.89981450510252	0.0370824339954993	0.318142254759627	-4.08822	Up	NPIPA5
1.95678823986114	1.3117274532639	2.69628801214493	0.0466027531652713	0.350402505203134	-4.33931	Up	CCDC84-DT
1.95541620370372	1.50602893542558	3.80192657862309	0.0145860416315978	0.219201868599153	-3.04856	Up	AC138904.1
1.94972503258408	4.97298032857832	3.40613040540324	0.0216173588139597	0.253019110094635	-3.48899	Up	ARC
1.94849668364812	1.3075816751574	1.55407600891011	0.185561099553197	0.597832157897466	-5.78834	None	AC234772.2
1.9357849740192	1.63455915367627	4.59204380788579	0.00712741098032977	0.167600835576134	-2.24426	Up	LAT
1.9357849740192	1.63455915367627	2.8355401522342	0.039829231299136	0.32688549177494	-4.16695	Up	LINC02814
1.93243375246456	2.35619187671305	6.27402485285543	0.00199960421970905	0.108663958594688	-0.827569	Up	LINC02154
1.9074886748237	2.92270786928135	3.82918426061534	0.014208772477519	0.215732223095034	-3.01916	Up	FRAS1
1.88982496354129e-05	8.65853273992955	0.000254275686330443	0.999807718262418	1	-6.95701	None	CLP1
1.88128539659157	1.27397603162912	5.76477452022265	0.00284770068444782	0.12045141134473	-1.21868	Up	GALNT18
1.88128539659157	1.27397603162912	5.76477452022265	0.00284770068444782	0.12045141134473	-1.21868	Up	RDH16
1.86433352625999	3.85928666763822	3.37098110651228	0.0224126886165293	0.25581249933723	-3.52932	Up	AKNAD1
1.86165416690705	0.930827083453526	14.2883193223807	5.29610079332785e-05	0.0345080001965996	2.82636701529698	Up	AC104411.2
1.86165416690705	0.930827083453526	4.32064209581651	0.00902580258632548	0.181036354197459	-2.50952	Up	AC073578.5
1.86165416690705	1.26416041678686	2.88020994173536	0.0378968903505838	0.320797998792717	-4.11218	Up	LINC00520
1.84810683874127	2.22635028457347	2.81244031147349	0.0408719203742152	0.331796289440972	-4.19537	Up	AL627422.2
1.84749305646655	3.82849503412198	8.71595907682533	0.000484433889183694	0.0814499180659726	0.697013626180763	Up	ZNNT1
1.83061769877656	0.915308849388279	7.98015496951524	0.000712761078006017	0.0919431531545768	0.290456064003934	Up	TMEM74B
1.83061769877656	1.58197551605495	5.69880999266308	0.00298657271837848	0.122699867732309	-1.27158	Up	TESC-AS1
1.83061769877656	2.77696301629533	3.26017543381181	0.0251490837171842	0.271566743656421	-3.65773	Up	AC004264.1
1.82862288997961	10.3019670447835	6.05945355307146	0.00231400204465638	0.111291343714453	-0.988728	Up	IL6
1.82394480102419	6.65754	4.33962975124904	0.00887504792276182	0.180468912793043	-2.49059	Up	EGR1
1.79743914092625	1.56538623712979	4.69311366504302	0.00654357686936296	0.163602482765749	-2.14832	Up	AC007620.3
1.79743914092625	1.42704040403685	2.97870900589202	0.033999170025117	0.309501165504808	-3.99236	Up	IGBP1-AS1
1.77928987958546	2.2796199402735	2.39044225920531	0.066485436172222	0.408521723157427	-4.72521	None	AC103718.1
1.77397603162912	0.88698801581456	4.78507	0.00606088456442445	0.157203060283972	-2.06234	Up	FAM87A
1.77397603162912	1.74864218272161	3.17499790853088	0.0275145686899589	0.28307801840692	-3.75774	Up	AC104938.1
1.77397603162912	1.88698801581456	2.71860778927166	0.0454349316439449	0.347162626004077	-4.31153	Up	AC138969.1
1.75559551356497	1.98510712174494	2.51956694296183	0.0571276026776483	0.381832577619684	-4.56123	None	NPHS1
1.74293956349863	1.20480311508265	4.51925766046306	0.00758608234685675	0.171769336913795	-2.3143	Up	IGFLR1
1.74293956349863	1.20480311508265	4.51925766046306	0.00758608234685675	0.171769336913795	-2.3143	Up	TTC21B-AS1
1.74293956349863	1.53813644841598	3.10204750390306	0.0297442862576844	0.292562994389767	-3.84427	Up	C1orf147
1.74278056255588	3.51101136036947	1.36906134886697	0.233728229963648	0.63435837585539	-6.01023	None	C4A
1.74199798357804	9.22512824985092	5.65788565436425	0.00307678786294486	0.122699867732309	-1.30466	Up	FOSL1
1.73596428388045	2.7492675385318	4.12231462466869	0.0107943409481958	0.192317046534789	-2.71056	Up	LINC02657
1.72932219868858	10.358974536089	4.75949804776607	0.00619075519056075	0.159354649317342	-2.08612	Up	TNFAIP3
1.72810812683431	3.36133842886038	3.75147742750613	0.0153154795644889	0.22216757038192	-3.10329	Up	AC009812.4
1.72330833381411	2.30229686520284	1.98041585134449	0.109166467150309	0.462591058025971	-5.25096	None	FGF18
1.7233083338141	0.861654166907052	13.2265058688986	7.51405873215885e-05	0.0369102351682443	2.51816876182166	Up	MIR221
1.7233083338141	0.861654166907052	13.2265058688986	7.51405873215885e-05	0.0369102351682443	2.51816876182166	Up	AL355377.4
1.7233083338141	0.861654166907052	13.2265058688986	7.51405873215895e-05	0.0369102351682443	2.51816876182165	Up	CLDN6
1.7233083338141	0.861654166907052	13.2265058688986	7.51405873215895e-05	0.0369102351682443	2.51816876182165	Up	CGB5
1.7233083338141	1.19498750024039	4.18802267785684	0.0101667854336649	0.187143604569588	-2.64327	Up	CYB5R2
1.7233083338141	1.19498750024039	4.18802267785683	0.0101667854336649	0.187143604569588	-2.64327	Up	AL353588.1
1.7233083338141	1.19498750024039	2.96419524875148	0.0345438810403792	0.312567239910861	-4.00993	Up	AGAP2
1.7233083338141	1.19498750024039	2.60788357913599	0.0515696494925725	0.364846896099386	-4.44992	None	AC073578.2
1.7233083338141	0.861654166907052	2.56043832873824	0.0544768104077999	0.373597879643089	-4.50962	None	LINC02137
1.7233083338141	0.861654166907052	2.14963205811371	0.0887540044789665	0.438245129353742	-5.03367	None	LINC00881
1.71166555604645	3.24581	1.80313011691934	0.135969352525819	0.513616438401211	-5.47721	None	AC009812.3
1.71113304180573	2.29620921919865	2.31464588515678	0.072755827458885	0.425209482164721	-4.82202	None	TXK
1.70976100564832	2.24485550330493	7.39454087194135	0.000992022812120378	0.0946476718062031	-0.0633386	Up	AC021739.3
1.70976100564832	1.71653466973121	3.79778714519743	0.0146443485005606	0.219750381622544	-3.05303	Up	EREG
1.70976100564832	1.38320133639788	2.88542374286637	0.0376783308579778	0.3204064985248	-4.1058	Up	AC073578.1
1.69922930132547	3.93541059822695	2.99326387747965	0.0334626819959446	0.30875133421921	-3.97477	Up	BEST1
1.69227186568361	1.84613593284181	7.23243834906465	0.0010914839337566	0.0946476718062031	-0.166463	Up	AC093607.1
1.68629789635119	1.89979061532303	2.98394680391263	0.0338049899388724	0.309318011004952	-3.98603	Up	AL080275.1
1.6861833831117	3.16885166605582	4.42038826539537	0.0082660227755819	0.17703960989888	-2.41072	Up	LINC02806
1.68146470645282	2.03571985346679	2.06581344019205	0.0983017526419652	0.453396430776713	-5.14135	None	SLC26A1
1.68086263282582	9.40848	6.0089269524085	0.00239642197737816	0.111973432673272	-1.02744	Up	PPP1R15A
1.66666666666667	1.5	2.4030981606134	0.0654974079410228	0.40777671203191	-4.70908	None	C3orf36
1.66666666666667	1.94064269829579	2.2923988904165	0.0747169474488953	0.430984122741109	-4.85049	None	DHRSX-IT1
1.66666666666667	1.60730936496245	2.01140374510687	0.10508338033763	0.458401648037461	-5.21121	None	AL049870.3
1.66666666666667	1.5	1.90012631541506	0.120545096515068	0.485375949696462	-5.35372	None	AL360093.1
1.65909330783331	1.49621332058332	3.54700349715841	0.018739992287232	0.239959536038114	-3.32933	Up	AC018557.3
1.64928745888828	3.60459373040568	4.37767999657297	0.00858175441776741	0.178563215676004	-2.45283	Up	STEAP1B
1.63563019853617	0.817815099268086	4.59061402903672	0.00713610071230246	0.167600835576134	-2.24563	Up	AP001267.2
1.63563019853617	0.817815099268086	4.59061402903672	0.00713610071230248	0.167600835576134	-2.24563	Up	MIR194-2HG
1.63563019853617	0.817815099268086	4.59061402903672	0.00713610071230248	0.167600835576134	-2.24563	Up	FRZB
1.63563019853617	0.817815099268086	4.59061402903672	0.00713610071230248	0.167600835576134	-2.24563	Up	AP000880.1
1.63563019853617	0.817815099268086	4.59061402903672	0.0071361007123025	0.167600835576134	-2.24563	Up	NUTM2E
1.63563019853617	1.15114843260142	4.43688371124949	0.00814774646720644	0.176100538634736	-2.39453	Up	AC084083.1
1.63563019853617	1.15114843260142	2.9637251642289	0.0345616883810433	0.312567239910861	-4.0105	Up	ASPG
1.63563019853617	1.48448176593475	2.55553842293322	0.0547872831649605	0.374701342574007	-4.5158	None	AC004223.4
1.63563019853617	1.81781509926809	2.3338753569896	0.0711059558197933	0.421321287889655	-4.79743	None	ATP1A2
1.63563019853617	1.34613593284181	2.24275370755988	0.0793041532434518	0.438245129353742	-4.91412	None	AC010547.1
1.63563019853617	1.34613593284181	2.13536992224612	0.0903056263511741	0.440486088658414	-5.05199	None	AC002550.2
1.62599263456443	3.71774482317092	3.64379279239942	0.0170190009123359	0.231591532241086	-3.22149	Up	CEACAM7
1.6108829807405	3.04352332959229	4.25950381752156	0.00953205475648752	0.183496602679775	-2.57083	Up	SPOCK1
1.60245164068587	1.13455915367627	2.77729531292483	0.042517793626749	0.337254146412863	-4.23875	Up	NPC1L1
1.60245164068587	1.13455915367627	2.77729531292483	0.042517793626749	0.337254146412863	-4.23875	Up	AC005021.1
1.60245164068587	2.85786748749037	2.70149496896828	0.0463273361584589	0.349621875212855	-4.33282	Up	LINC00313
1.60245164068587	1.13455915367627	1.6801777179335	0.158500131011546	0.549953024384789	-5.63215	None	AC096921.2
1.60245164068587	1.13455915367627	1.6801777179335	0.158500131011546	0.549953024384789	-5.63215	None	AC008517.1
1.59253585955452	2.59370707070351	3.01741907178123	0.0325934036200861	0.305473231384361	-3.94565	Up	AC004801.6
1.58967095633752	5.40013000778844	1.88428230203416	0.122934179291397	0.491344457499694	-5.37395	None	SLC25A24
1.58496250072116	1.98746875060096	3.90346555502504	0.0132369628009175	0.211151835345338	-2.93965	Up	STX17-AS1
1.58496250072116	1.12581458369391	3.61100572495685	0.0175806353937037	0.23437667500286	-3.25785	Up	FGF21
1.58496250072116	1.45914791702724	2.93649986771346	0.0356109886933705	0.314683064813516	-4.04354	Up	AC001226.1
1.58496250072116	1.45914791702724	2.08173209397323	0.0964070897678115	0.449588684449593	-5.1209	None	TRPV3
1.58496250072116	1.45914791702724	1.83216530064303	0.131147788502472	0.505541529091235	-5.44034	None	AL139407.1
1.57898853138874	2.17946926617514	5.85735596351369	0.00266554951640581	0.116736995952921	-1.14533	Up	AC007279.2
1.57898853138874	1.31781509926809	3.14642053494984	0.0283644858757256	0.287687085084485	-3.79154	Up	C1orf54
1.57898853138874	2.17946926617514	2.9039635498636	0.036912613290979	0.317233203487344	-4.08316	Up	AL035587.2
1.57141517255537	1.45237425294435	3.46412710642702	0.0203750465916318	0.246983358392073	-3.42287	Up	AC095057.3
1.57141517255537	1.45237425294435	2.23547630808958	0.0800019317445299	0.438245129353742	-4.92345	None	FBP2
1.56278896194684	3.27867884641664	7.64934980859416	0.000856773799690115	0.0925078998168046	0.0941175084154002	Up	CREB5
1.56149939142402	2.71653466973121	2.66967595683244	0.0480392985334466	0.355428383597136	-4.37252	Up	RND1
1.56060801332458	1.97529150690268	1.9439913311825	0.114181542297119	0.471870009506338	-5.29762	None	IFFO1
1.55150114465808	3.41735474019763	3.12839809694317	0.0289159004542375	0.290224814975784	-3.81292	Up	AC027117.1
1.54795206325824	1.96896353186951	4.65047798934339	0.00678270915573605	0.165614453966374	-2.18861	Up	SPATA9
1.54795206325824	2.30229686520284	4.37119069162606	0.00863095928285767	0.178992377445489	-2.45926	Up	ASPDH
1.54795206325824	1.30229686520284	2.85445583193183	0.0389977112070863	0.322794670741434	-4.14372	Up	AC092143.3
1.54795206325824	1.44064269829579	1.7571790952506	0.143977849789915	0.524415977455214	-5.53537	None	LINC01971
1.54311887335987	1.4382261033466	1.81528747816344	0.13392852115509	0.510083896540889	-5.46179	None	AC069281.2
1.53823661470507	1.87642767231499	2.39007048342065	0.0665147066981616	0.408521723157427	-4.72568	None	AC084824.4
1.53577677124987	2.10122171895827	1.68807656429784	0.156944019423695	0.547113864126235	-5.62227	None	LINC02868
1.5345260596295	3.18952521004638	1.69234437742011	0.156109712828186	0.546075821991543	-5.61692	None	TNFAIP6
1.52832083357372	0.764160416786859	5.64877467077178	0.00309731200396486	0.122699867732309	-1.31206	Up	TTC39C-AS1
1.52832083357372	0.764160416786859	5.64877467077178	0.00309731200396486	0.122699867732309	-1.31206	Up	AL162384.1
1.52832083357372	0.764160416786859	5.64877467077178	0.00309731200396486	0.122699867732309	-1.31206	Up	SLC2A14
1.52832083357372	0.764160416786859	5.64877467077178	0.00309731200396487	0.122699867732309	-1.31206	Up	F10-AS1
1.52832083357372	0.764160416786859	5.64877467077178	0.00309731200396488	0.122699867732309	-1.31206	Up	ACP6
1.52832083357372	0.764160416786859	5.64877467077178	0.00309731200396488	0.122699867732309	-1.31206	Up	AC245297.2
1.52832083357372	1.09749375012019	4.54458470496698	0.00742264127663563	0.170285722767653	-2.28984	Up	AC018445.5
1.52832083357372	1.09749375012019	4.54458470496698	0.00742264127663565	0.170285722767653	-2.28984	Up	AC022405.1
1.52832083357372	1.43082708345353	4.24816898327477	0.00962953517060073	0.184144150380744	-2.58227	Up	TAT
1.52832083357372	1.95914791702724	3.26923736774177	0.02491142577761	0.26993124506085	-3.64715	Up	WDR93
1.52832083357372	0.764160416786859	3.10753502621017	0.0295695666858948	0.292334958411617	-3.83773	Up	BX323046.2
1.52832083357372	1.29248125036058	2.72453972359761	0.0451301007252322	0.345753127051636	-4.30415	Up	CD163L1
1.52832083357372	1.62581458369391	2.62793397104892	0.0503933534891463	0.362261709839907	-4.42476	None	AC093635.1
1.52832083357372	1.62581458369391	2.62793397104891	0.0503933534891465	0.362261709839907	-4.42476	None	AL049552.1
1.52832083357372	1.43082708345353	2.36450192375611	0.0685621102385745	0.414437214688374	-4.7583	None	AUXG01000058.1
1.52832083357372	2.0664572819897	2.24269114449432	0.0793101237440037	0.438245129353742	-4.9142	None	TMEM254-AS1
1.52832083357372	1.43082708345353	2.08468976924952	0.0960593842388925	0.448821747995772	-5.1171	None	BX004807.1
1.52832083357372	1.53813644841598	1.75787009554349	0.143853888263212	0.524415977455214	-5.53449	None	ZBTB8B
1.52098974982739	10.842354989363	6.93296281044147	0.00130867544265673	0.100883112274842	-0.36331	Up	SAT1
1.51183846591905	3.53586923392107	3.68747638158987	0.0163027108139368	0.227656360819814	-3.17331	Up	AC004130.2
1.49728436544323	2.08197551605495	1.75089173380796	0.145110823215193	0.527315976673486	-5.5433	None	AC092802.2
1.49466401343929	7.26810184414442	5.2067997385702	0.00432128218778688	0.141327364710753	-1.68344	Up	TCP11L2
1.4913103961108	2.33061769877656	6.50102316642463	0.00172094110230014	0.103686207371507	-0.662567	Up	TM4SF4
1.48647720621243	2.27155943667994	2.72735866278383	0.0449860450148989	0.344989967175237	-4.30065	Up	AC005180.1
1.48647720621243	2.46654693692032	1.83216556532784	0.131147745367088	0.505541529091235	-5.44034	None	CCDC81
1.48647720621243	1.07657193643955	1.80535784261303	0.135592992956169	0.513433443098238	-5.47439	None	AP000223.1
1.48647720621243	1.07657193643955	1.51218143196891	0.195535927865219	0.615367802117332	-5.83944	None	LINC02253
1.46743383711713	2.92870441879895	1.33266529039703	0.244529654044981	0.63435837585539	-6.05258	None	EEFSEC
1.46684597652791	3.80969588509592	3.03260832168376	0.0320599323718272	0.303020731637684	-3.92737	Up	TM4SF19-AS1
1.46410580759292	1.73205290379646	2.51491180146899	0.057438485628042	0.382347975262668	-4.56711	None	NPPA
1.46410580759292	1.73205290379646	2.51491180146899	0.057438485628042	0.382347975262668	-4.56711	None	COL4A2-AS2
1.46410580759292	1.73205290379646	2.51491180146899	0.057438485628042	0.382347975262668	-4.56711	None	AC010327.8
1.46410580759292	1.39871957046313	2.38569358759886	0.0668603731543583	0.40993295845888	-4.73126	None	AL136418.3
1.46410580759292	1.39871957046313	2.07824400689797	0.0968188817696774	0.450168267649213	-5.12538	None	AL158063.1
1.46410580759292	0.73205290379646	1.93632538038505	0.115267650536923	0.474168338464861	-5.30744	None	FAM85B
1.4609838175088	9.46163173539608	4.76381723186799	0.00616858832679822	0.159150849395416	-2.0821	Up	NFKBIA
1.45950387441791	3.08869046955923	3.18878377955605	0.0271149969938758	0.280635402212643	-3.74148	Up	AC016831.1
1.45193051558455	3.02826212299511	3.97359124213398	0.0123899375606464	0.204265901763483	-2.86541	Up	AC036214.1
1.44940499910932	7.32401006602589	10.1965594817725	0.000241805812969792	0.0623169842016483	1.40660653995094	Up	DDIT3
1.44661666762821	3.16395103210989	4.56761205905761	0.00727763039641714	0.168959177050073	-2.26768	Up	IL1R1
1.44064269829579	0.720321349147894	3.51078629624457	0.0194351310612832	0.2429806310957	-3.37007	Up	FAM151A
1.44064269829579	0.720321349147894	3.51078629624457	0.0194351310612832	0.2429806310957	-3.37007	Up	FMR1-AS1
1.44064269829579	1.58197551605495	3.14072415556025	0.0285374642280447	0.28785714001202	-3.79829	Up	AP001885.3
1.44064269829579	1.58197551605495	3.14072415556025	0.0285374642280448	0.28785714001202	-3.79829	Up	AC023983.1
1.44064269829579	1.05365468248123	2.98096461867805	0.0339153932912924	0.309318011004952	-3.98963	Up	AC087175.1
1.44064269829579	1.05365468248123	2.98096461867805	0.0339153932912924	0.309318011004952	-3.98963	Up	AC012447.1
1.44064269829579	1.05365468248123	2.98096461867805	0.0339153932912925	0.309318011004952	-3.98963	Up	AC007029.2
1.44064269829579	1.05365468248123	2.98096461867805	0.0339153932912925	0.309318011004952	-3.98963	Up	AC020910.2
1.44064269829579	1.05365468248123	2.98096461867805	0.0339153932912925	0.309318011004952	-3.98963	Up	AF196969.1
1.44064269829579	1.05365468248123	2.98096461867805	0.0339153932912925	0.309318011004952	-3.98963	Up	KCNJ13
1.44064269829579	1.24864218272161	2.7165532759496	0.0455410467903407	0.347304202189228	-4.31408	Up	AC010883.1
1.44064269829579	1.24864218272161	2.7165532759496	0.0455410467903407	0.347304202189228	-4.31408	Up	GSG1L2
1.44064269829579	1.58197551605495	2.50752715508256	0.0579355037570123	0.383968317492241	-4.57646	None	AC008569.2
1.44064269829579	1.38698801581456	2.29265244268432	0.0746942740700122	0.430984122741109	-4.85017	None	AL663074.1
1.44064269829579	1.24864218272161	2.14778351721138	0.0889534844244039	0.438245129353742	-5.03604	None	APBB1IP
1.44064269829579	0.720321349147894	2.13167885494464	0.0907119249675877	0.440980184887852	-5.05673	None	AC091153.2
1.43729147674115	3.44195407218468	5.67550908608539	0.00303754569099061	0.122699867732309	-1.29039	Up	PACERR
1.42846740628742	2.86737757602281	1.41270416788068	0.22137591470739	0.63435837585539	-5.95883	None	GLIS1
1.42783464521328	4.53235972937483	1.11265595823517	0.320329814775604	0.63435837585539	-6.29659	None	NOMO3
1.41912928089755	3.15020733874456	4.62282483246907	0.00694332458423181	0.167600835576134	-2.21488	Up	SLCO2B1
1.40960623016529	1.37146978174931	3.65495963676653	0.0168324821709121	0.230677556585771	-3.20914	Up	NRCAM
1.40960623016529	1.89979061532303	1.65253940442504	0.16406930920533	0.560134142029424	-5.66666	None	MAP2
1.40787682248142	5.15203704721265	2.31479210340227	0.0727431253420676	0.425209482164721	-4.82183	None	MRPS24
1.40746414044548	1.23205290379646	2.03521251739961	0.102056484268893	0.458401648037461	-5.18065	None	AFF3
1.40746414044548	3.20101643566597	1.72684041794887	0.149529949603008	0.536679698775723	-5.57361	None	AL358334.2
1.40746414044548	2.5343497689993	1.27780880463482	0.261702785306425	0.63435837585539	-6.11544	None	AC131235.3
1.40516867858374	2.86653537140176	3.20041256330999	0.0267831009238081	0.279338153348559	-3.72778	Up	APLN
1.39989078161212	1.69994539080606	2.12888569062993	0.0910206919724078	0.441652212917443	-5.06032	None	AC007686.4
1.39677707070138	3.85016427545221	1.40234360555391	0.224250289936277	0.63435837585539	-5.97109	None	CLDN7
1.39553973309442	7.92308342339017	4.13110122782525	0.0107078486635619	0.191247531833608	-2.70152	Up	OTUD1
1.39528884843711	2.47162045584768	3.11113674488315	0.02945552621237	0.292245482246453	-3.83345	Up	LINC01910
1.38997500048077	0.694987500240385	7.61599711112084	0.000873156159801009	0.0925078998168046	0.073822743990644	Up	DST-AS1
1.38997500048077	0.694987500240385	7.61599711112084	0.000873156159801009	0.0925078998168046	0.073822743990644	Up	AC021016.2
1.38997500048077	0.694987500240385	7.61599711112083	0.000873156159801013	0.0925078998168046	0.0738227439906396	Up	MIR6797
1.38997500048077	0.694987500240385	7.61599711112083	0.000873156159801013	0.0925078998168046	0.0738227439906396	Up	ANGPTL3
1.38997500048077	0.694987500240385	7.61599711112083	0.000873156159801013	0.0925078998168046	0.0738227439906396	Up	MIR425
1.38997500048077	1.02832083357372	4.13320226270847	0.01068728715844	0.191247531833608	-2.69936	Up	DNAI1
1.38997500048077	1.02832083357372	4.13320226270847	0.0106872871584401	0.191247531833608	-2.69936	Up	AC104564.2
1.38997500048077	1.02832083357372	4.13320226270847	0.0106872871584401	0.191247531833608	-2.69936	Up	AC120349.1
1.38997500048077	1.69498750024039	3.82609206939897	0.0142509950622915	0.215980597882956	-3.02249	Up	KCNS1
1.38997500048077	1.36165416690705	3.37794851301142	0.022252395208996	0.25535977646983	-3.52131	Up	TRIM73
1.38997500048077	1.36165416690705	3.37794851301142	0.022252395208996	0.25535977646983	-3.52131	Up	SLC26A5
1.38997500048077	1.02832083357372	2.61853758618794	0.0509408452179626	0.362871787665283	-4.43654	None	CAMK1G
1.38997500048077	1.36165416690705	2.05460595828833	0.0996595234970058	0.456096160512787	-5.15575	None	AC080129.1
1.38997500048077	0.694987500240385	1.98498904827175	0.108553458728708	0.461605527913691	-5.24509	None	AC099518.2
1.38997500048077	0.694987500240385	1.98498904827175	0.108553458728708	0.461605527913691	-5.24509	None	EIPR1-IT1
1.38997500048077	0.694987500240385	1.98498904827175	0.108553458728708	0.461605527913691	-5.24509	None	AL022323.4
1.38997500048077	2.33061769877656	1.48836185199184	0.201441092334479	0.62340978939634	-5.86829	None	CLEC2B
1.38530604781615	8.87026582183579	5.13469683895562	0.0045718280991067	0.145372599542481	-1.74647	Up	BIRC3
1.38400103114835	1.74864218272161	2.45808307563238	0.0613884590945587	0.394941879105517	-4.63914	None	GATM
1.38228046277642	3.83182848677915	3.02473241188217	0.0323352977830277	0.304306491382573	-3.93684	Up	LINC02733
1.37642767231499	2.12885653445328	1.89272500421851	0.121655014110232	0.487929396999136	-5.36317	None	AL031123.5
1.37517696069462	2.50739901989308	1.44710235368088	0.212085541434208	0.63435837585539	-5.91788	None	KCNIP2-AS1
1.36651189118364	2.72635028457347	2.68323641330842	0.0473011955467323	0.353041305842398	-4.35559	Up	GTF2H2
1.35893853235028	2.01280259950847	3.4986723677246	0.0196742566162973	0.244167219755018	-3.38375	Up	LNCSRLR
1.35893853235028	2.01280259950847	3.4986723677246	0.0196742566162974	0.244167219755018	-3.38375	Up	AL157871.2
1.35296456301786	2.14058808910185	1.6861606674534	0.157320028124148	0.547690570395519	-5.62467	None	AC008915.3
1.34813137311948	2.80483816081933	2.42176393544466	0.0640695355654542	0.403603617813176	-4.68531	None	AL162741.1
1.34813137311948	2.39737402037385	1.50859851712726	0.19641317644618	0.615897627754856	-5.84379	None	BACH1-IT2
1.34679739626699	4.3670045406696	2.15366501934692	0.0883204691399053	0.438245129353742	-5.02848	None	AL137782.1
1.34324911446468	1.53327872413939	1.37334063497338	0.232488477122232	0.63435837585539	-6.00522	None	EIF1AX-AS1
1.33930730266575	2.11029634962866	1.74614793978323	0.145971706379936	0.529445951676584	-5.54929	None	LINC02757
1.3365916825927	5.99217362808261	4.35112375015418	0.00878522716150682	0.179910535150951	-2.47916	Up	GCNA
1.33525385644082	5.97795738684089	2.44974634289982	0.0619927553729103	0.397299183321092	-4.64973	None	SYNRG
1.33333333333333	2.38997500048077	4.4504179582141	0.00805218741068198	0.175564315937689	-2.38128	Up	AC025265.1
1.33333333333333	0.666666666666667	4.2913220431508	0.00926454127692631	0.181249932290504	-2.53885	Up	LINC01564
1.33333333333333	0.666666666666667	4.2913220431508	0.00926454127692632	0.181249932290504	-2.53885	Up	MIR4427
1.33333333333333	0.666666666666667	4.2913220431508	0.00926454127692632	0.181249932290504	-2.53885	Up	MIR4685
1.33333333333333	1	3.03772126958953	0.0318825958903199	0.302270377596758	-3.92123	Up	AC006238.2
1.33333333333333	1.52832083357372	2.85213880569584	0.0390985060151754	0.323061253767537	-4.14656	Up	AC073288.2
1.33333333333333	1.33333333333333	2.14916230849551	0.0888046504602574	0.438245129353742	-5.03427	None	ERVMER34-1
1.33333333333333	0.666666666666667	2.14916230849551	0.0888046504602574	0.438245129353742	-5.03427	None	PTGER1
1.33333333333333	0.666666666666667	2.14916230849551	0.0888046504602574	0.438245129353742	-5.03427	None	Z98742.4
1.33333333333333	0.666666666666667	2.1491623084955	0.0888046504602576	0.438245129353742	-5.03427	None	AC020663.1
1.33333333333333	1.19498750024039	2.04017685119021	0.10143711715004	0.458401648037461	-5.17428	None	RBBP8NL
1.33333333333333	1.19498750024039	2.04017685119021	0.10143711715004	0.458401648037461	-5.17428	None	THSD8
1.33333333333333	1.77397603162912	1.95172743717444	0.113096421455982	0.469321111531434	-5.28772	None	FKBP2
1.33333333333333	1.19498750024039	1.80313566532975	0.135968413816616	0.513616438401211	-5.47721	None	AL138895.1
1.33333333333333	0.666666666666667	1.62499316081279	0.169816870334771	0.570587438007625	-5.7009	None	AC104365.3
1.33103787147159	3.5702674416245	5.58140800627874	0.00325423431036283	0.125423196835707	-1.36705	Up	TMEM217
1.32812311609541	5.10045892703434	3.5297368266548	0.0190677540303947	0.241255597249865	-3.34873	Up	SMN2
1.32575997449997	1.99621332058332	4.16561462425062	0.0103758719340968	0.189457976452619	-2.66614	Up	LMNTD1
1.32575997449997	1.32954665391665	2.70528670664964	0.0461279227200418	0.349228383192048	-4.3281	Up	IL4I1
1.32575997449997	1.66287998724999	2.0679135786142	0.0980495282787355	0.452859001787287	-5.13866	None	AL133330.1
1.32192809488736	2.66096404744368	2.45996477034622	0.0612529635554366	0.394469979222281	-4.63675	None	ALK
1.31495281526918	3.6264399395041	1.92715845019226	0.11658071297218	0.477296947438971	-5.31917	None	AC010809.2
1.30761071315918	1.84879285681998	1.71832132236853	0.151128080900251	0.53897337467666	-5.58432	None	FNDC7
1.30761071315918	3.23876785730075	1.67272641037812	0.159982440539158	0.552122951082824	-5.64147	None	SLC6A12
1.30713005510121	3.72500473448419	4.01466951285137	0.0119231819659633	0.201823966349724	-2.82229	Up	TLR3
1.30584594660268	2.90455214068916	1.73119178423754	0.14872034098423	0.535062177656697	-5.56813	None	AC069213.1
1.30229686520284	0.984481765934753	2.7573521754066	0.0434848229762073	0.339646366588186	-4.26343	Up	AC007938.3
1.30229686520284	0.984481765934753	2.7573521754066	0.0434848229762073	0.339646366588186	-4.26343	Up	AC107068.2
1.30229686520284	0.984481765934753	2.7573521754066	0.0434848229762073	0.339646366588186	-4.26343	Up	AC062037.3
1.30229686520284	0.984481765934753	2.7573521754066	0.0434848229762073	0.339646366588186	-4.26343	Up	AC009088.1
1.30229686520284	0.984481765934753	2.7573521754066	0.0434848229762073	0.339646366588186	-4.26343	Up	TMEM212-AS1
1.30229686520284	1.51280259950847	2.53873618888337	0.0558669357178408	0.37775397398201	-4.537	None	LINC00113
1.30229686520284	1.65114843260142	2.32580970534994	0.0717929489952175	0.423090321860313	-4.80774	None	SHANK2
1.30229686520284	2.42512446423054	2.30289660930605	0.0737844570431363	0.428278085691532	-4.83705	None	AC125611.4
1.30229686520284	0.65114843260142	2.04294963059964	0.101092919416642	0.458401648037461	-5.17072	None	AC095057.4
1.30229686520284	0.65114843260142	2.04294963059964	0.101092919416642	0.458401648037461	-5.17072	None	AL359844.1
1.30229686520284	0.65114843260142	2.04294963059964	0.101092919416642	0.458401648037461	-5.17072	None	SMIM17
1.30229686520284	0.65114843260142	2.04294963059964	0.101092919416642	0.458401648037461	-5.17072	None	AL109946.1
1.30229686520284	0.65114843260142	2.04294963059964	0.101092919416642	0.458401648037461	-5.17072	None	AL008727.1
1.30229686520284	1.31781509926809	1.99938972130164	0.10664684051745	0.458401648037461	-5.22663	None	RNF112
1.30229686520284	1.31781509926809	1.99938972130164	0.10664684051745	0.458401648037461	-5.22663	None	AL136171.2
1.30229686520284	1.31781509926809	1.81104817705508	0.134636536629381	0.511590249604013	-5.46717	None	AL596223.2
1.30229686520284	0.984481765934753	1.57915236074461	0.179833853985964	0.589068738239589	-5.75755	None	ZFP2
1.30229686520284	1.58693340662062	1.39847000907084	0.22533414998466	0.63435837585539	-5.97567	None	AL583722.4
1.30015477548303	1.95237425294435	1.86207673119457	0.126366158250227	0.495837336364718	-5.40227	None	SHISAL2A
1.28282463646107	2.77218479249012	3.80519596737224	0.0145401807772188	0.218643822827662	-3.04502	Up	NECAB2
1.2766916661859	1.69498750024039	2.19598739051712	0.0839061596875032	0.438245129353742	-4.97413	None	AC002128.1
1.27613011026405	9.61111527556429	1.51904966809994	0.193865072584904	0.613443000787498	-5.8311	None	MTCH2
1.27123433215242	8.1004635337332	4.76129968546437	0.00618149742795065	0.159319828770596	-2.08445	Up	MAFF
1.27071769685348	4.13861718320238	0.909386156991711	0.408047325819615	0.705918210512603	-6.49879	None	FRG1
1.26911830735254	1.74186851863872	1.91501779459701	0.118343985940771	0.480666915659566	-5.33469	None	IGSF11
1.26911830735254	1.82954665391665	1.81027653660981	0.134765826733536	0.511796619532633	-5.46815	None	LINC02818
1.26911830735254	0.634559153676267	1.66038949802508	0.162467637129429	0.557095434624481	-5.65687	None	EVI2A
1.26911830735254	0.634559153676267	1.66038949802508	0.162467637129429	0.557095434624481	-5.65687	None	AC100805.1
1.26911830735254	0.634559153676267	1.66038949802508	0.162467637129429	0.557095434624481	-5.65687	None	AC009248.3
1.26911830735254	1.49621332058332	1.40302281297915	0.224060759843691	0.63435837585539	-5.97029	None	RNFT1-DT
1.26911830735254	1.30122582034293	1.33067622591253	0.245133380686944	0.63435837585539	-6.05488	None	TYRP1
1.26911830735253	2.16287998724999	4.33672916856364	0.00889788493997426	0.180493776126506	-2.49348	Up	AC011005.1
1.26911830735253	0.967892487009601	1.51811718970364	0.194091090790313	0.613470856229993	-5.83223	None	AP005210.1
1.26911830735253	0.967892487009601	1.51811718970364	0.194091090790313	0.613470856229993	-5.83223	None	AC055764.1
1.26045323784155	1.96355995225411	2.4436128352784	0.0624415381023457	0.398544054150309	-4.65752	None	AL136172.1
1.25623110056283	3.19492878966178	1.52797468825495	0.191714885394635	0.609962066155244	-5.82023	None	PRSS36
1.25162916738782	0.959147917027245	4.02835787689639	0.011772231421479	0.2010347249972	-2.80798	Up	AC095055.1
1.25162916738782	1.29248125036058	2.85157540755947	0.0391230592536108	0.323061253767537	-4.14726	Up	PPDPFL
1.25162916738782	2.48746875060096	2.46206631693973	0.0611020271651348	0.394145509201867	-4.63408	None	AC005034.6
1.25162916738782	1.29248125036058	1.80467264995186	0.13570863678197	0.513458165156968	-5.47526	None	EPS15-AS1
1.25162916738782	1.62581458369391	1.52541662765927	0.19232874627815	0.61123843379249	-5.82335	None	AL590096.1
1.2456551980554	2.01280259950847	4.81205672589259	0.00592727856907866	0.156966366503762	-2.03734	Up	AC007639.1
1.2456551980554	1.48448176593475	1.79056068947326	0.138113217508622	0.517965916920059	-5.49315	None	TMEM191B
1.2456551980554	2.34613593284181	1.77523729730267	0.140774113548436	0.521179798268914	-5.51254	None	AL358933.1
1.24339568717838	2.48335201049624	4.06329800701683	0.0113969406405464	0.19772587044804	-2.77159	Up	AL137002.1
1.23945387537945	3.2553571362259	1.69041536081381	0.156486252281591	0.546091141441884	-5.61934	None	CASP14
1.23808183922204	1.95237425294435	3.67391518543408	0.0165212677376489	0.22866894992463	-3.18823	Up	PLEKHB1
1.23808183922204	1.61904091961102	1.96246127719307	0.111608801309274	0.467182016583831	-5.27397	None	C3orf20
1.23808183922204	1.61904091961102	1.96246127719307	0.111608801309274	0.467182016583831	-5.27397	None	RSPH1
1.23808183922204	2.14736175318474	1.62227960893691	0.170393922647453	0.57137043905287	-5.70427	None	GPR143
1.23808183922204	2.81402841985141	1.56441900926121	0.183177160984671	0.594475763948741	-5.77566	None	TGM1
1.23353128133119	5.08301353797833	3.35394006436262	0.0228103665775023	0.257988850338414	-3.54894	Up	AC107959.1
1.23347990604703	2.39071598465264	1.26955060375125	0.264383595367163	0.63435837585539	-6.1248	None	AC116407.1
1.23196515465668	5.16273088940246	1.56177044686628	0.183784706569757	0.595203263163521	-5.77891	None	AC015912.3
1.22727467999125	3.9725758723459	3.64781364152486	0.0169515663749699	0.230946198821572	-3.21704	Up	LSAMP
1.22602396837088	2.49429738077701	1.33146663337563	0.244893305578356	0.63435837585539	-6.05396	None	MRM2
1.22222141093425	7.80919035161622	3.71625932707047	0.0158498559594298	0.224699055588162	-3.14174	Up	GADD45A
1.21461872992491	1.80229686520284	1.72292302737635	0.150262671088634	0.537646980155009	-5.57854	None	LARGE1
1.21461872992491	0.940642698295787	1.54914696573412	0.186708005884188	0.600191464346978	-5.79438	None	FTCD
1.21461872992491	0.940642698295787	1.54914696573412	0.186708005884188	0.600191464346978	-5.79438	None	TULP2
1.21301305782565	3.84458836813487	1.0262059482342	0.3554502354005	0.65553877762834	-6.38572	None	PLCL2
1.2124766402051	1.66287998724999	2.19714180078077	0.0837891415050965	0.438245129353742	-4.97265	None	HSPB6
1.20490328137174	2.13077247425959	4.31547829311673	0.00906731998828268	0.181118496498854	-2.51467	Up	AC008766.1
1.19498750024039	0.597493750120193	6.54761513445089	0.00166963908384154	0.102519113549996	-0.629375	Up	GCM1
1.19498750024039	0.597493750120193	6.54761513445089	0.00166963908384154	0.102519113549996	-0.629375	Up	AL583824.1
1.19498750024039	0.597493750120193	6.54761513445089	0.00166963908384154	0.102519113549996	-0.629375	Up	NCOA7-AS1
1.19498750024039	0.597493750120193	6.54761513445089	0.00166963908384154	0.102519113549996	-0.629375	Up	MIR4639
1.19498750024039	0.597493750120193	6.54761513445089	0.00166963908384154	0.102519113549996	-0.629375	Up	CHADL
1.19498750024039	0.597493750120193	6.54761513445089	0.00166963908384154	0.102519113549996	-0.629375	Up	PLPPR3
1.19498750024039	0.597493750120193	6.54761513445089	0.00166963908384154	0.102519113549996	-0.629375	Up	RRH
1.19498750024039	0.597493750120193	6.54761513445089	0.00166963908384154	0.102519113549996	-0.629375	Up	AC011284.1
1.19498750024039	0.597493750120193	6.54761513445089	0.00166963908384155	0.102519113549996	-0.629375	Up	AL133481.1
1.19498750024039	0.597493750120193	6.54761513445089	0.00166963908384155	0.102519113549996	-0.629375	Up	AC008406.2
1.19498750024039	0.597493750120193	6.54761513445089	0.00166963908384155	0.102519113549996	-0.629375	Up	AC096669.1
1.19498750024039	0.597493750120193	6.54761513445089	0.00166963908384155	0.102519113549996	-0.629375	Up	MIR4502
1.19498750024039	1.26416041678686	3.55339127552188	0.0186203912298971	0.23980686261126	-3.32217	Up	OPTC
1.19498750024039	0.930827083453526	2.90408550377384	0.0369076350311214	0.317233203487344	-4.08301	Up	AC018766.1
1.19498750024039	0.930827083453526	2.90408550377384	0.0369076350311214	0.317233203487344	-4.08301	Up	SLCO1B3-SLCO1B7
1.19498750024039	0.930827083453526	2.90408550377384	0.0369076350311214	0.317233203487344	-4.08301	Up	INO80-AS1
1.19498750024039	0.930827083453526	2.90408550377384	0.0369076350311214	0.317233203487344	-4.08301	Up	AR
1.19498750024039	0.930827083453526	2.90408550377384	0.0369076350311214	0.317233203487344	-4.08301	Up	AC018545.1
1.19498750024039	0.930827083453526	2.90408550377384	0.0369076350311214	0.317233203487344	-4.08301	Up	AC097500.1
1.19498750024039	0.930827083453526	2.90408550377384	0.0369076350311214	0.317233203487344	-4.08301	Up	AL731566.3
1.19498750024039	1.45914791702724	2.35064710072726	0.0697003313905723	0.417554405114861	-4.77599	None	TMLHE-AS1
1.19498750024039	1.45914791702724	2.35064710072726	0.0697003313905724	0.417554405114861	-4.77599	None	MIR616
1.19498750024039	1.12581458369391	2.35064710072726	0.0697003313905724	0.417554405114861	-4.77599	None	AMHR2
1.19498750024039	1.12581458369391	2.35064710072726	0.0697003313905724	0.417554405114861	-4.77599	None	AC005899.9
1.19498750024039	1.12581458369391	2.35064710072726	0.0697003313905724	0.417554405114861	-4.77599	None	EPHB1
1.19498750024039	1.26416041678686	2.25120572911161	0.0785020320660475	0.438245129353742	-4.90328	None	IL7
1.19498750024039	1.26416041678686	2.25120572911161	0.0785020320660476	0.438245129353742	-4.90328	None	DNASE1L3
1.19498750024039	1.26416041678686	2.2512057291116	0.0785020320660477	0.438245129353742	-4.90328	None	C19orf73
1.19498750024039	1.26416041678686	2.2512057291116	0.0785020320660477	0.438245129353742	-4.90328	None	AC124798.2
1.19498750024039	0.597493750120193	2.1069892402992	0.0934806799078913	0.445457898451285	-5.08845	None	AL357054.3
1.19498750024039	0.597493750120193	2.1069892402992	0.0934806799078913	0.445457898451285	-5.08845	None	AC239799.2
1.19498750024039	0.597493750120193	2.1069892402992	0.0934806799078913	0.445457898451285	-5.08845	None	TMEM150B
1.19498750024039	0.597493750120193	2.10698924029919	0.0934806799078914	0.445457898451285	-5.08845	None	DOK6
1.19498750024039	0.597493750120193	2.10698924029919	0.0934806799078914	0.445457898451285	-5.08845	None	AC139019.1
1.19498750024039	0.597493750120193	2.10698924029919	0.0934806799078914	0.445457898451285	-5.08845	None	CLCA2
1.19498750024039	0.597493750120193	2.10698924029919	0.0934806799078914	0.445457898451285	-5.08845	None	HORMAD2-AS1
1.19498750024039	0.597493750120193	2.10698924029919	0.0934806799078914	0.445457898451285	-5.08845	None	PTPRO
1.19498750024039	0.597493750120193	2.10698924029919	0.0934806799078914	0.445457898451285	-5.08845	None	AL451074.6
1.19498750024039	0.597493750120193	2.10698924029919	0.0934806799078914	0.445457898451285	-5.08845	None	AP006259.1
1.19498750024039	0.597493750120193	2.10698924029919	0.0934806799078914	0.445457898451285	-5.08845	None	RSPO2
1.19498750024039	0.930827083453526	2.05545125096114	0.0995564228607921	0.456096160512787	-5.15466	None	AC138356.1
1.19498750024039	1.70480311508265	1.85204706794777	0.127948933986995	0.49889131427894	-5.41504	None	MMP14
1.19498750024039	1.70480311508265	1.85204706794777	0.127948933986995	0.49889131427894	-5.41504	None	AC093928.1
1.19498750024039	1.12581458369391	1.82848937658907	0.131748273471964	0.506379227866117	-5.44501	None	SERPINB3
1.19498750024039	2.3208020839343	1.72641681783871	0.14960900456587	0.536805207463971	-5.57414	None	GLUD2
1.19498750024039	0.597493750120193	1.70653220380104	0.153368483813966	0.541094217035372	-5.59913	None	AL031005.2
1.19498750024039	0.597493750120193	1.70653220380104	0.153368483813966	0.541094217035372	-5.59913	None	AC026894.3
1.19498750024039	0.597493750120193	1.70653220380104	0.153368483813966	0.541094217035372	-5.59913	None	AL139041.1
1.19498750024039	0.597493750120193	1.70653220380104	0.153368483813966	0.541094217035372	-5.59913	None	RERG
1.19498750024039	0.597493750120193	1.70653220380104	0.153368483813966	0.541094217035372	-5.59913	None	AC007673.1
1.19498750024039	0.597493750120193	1.70653220380104	0.153368483813966	0.541094217035372	-5.59913	None	AL365214.2
1.19498750024039	0.597493750120193	1.70653220380104	0.153368483813966	0.541094217035372	-5.59913	None	MAP4K1
1.19498750024039	0.597493750120193	1.70653220380104	0.153368483813966	0.541094217035372	-5.59913	None	LRRC25
1.19498750024039	1.26416041678686	1.5826248993061	0.179054765529868	0.58758465972439	-5.75328	None	GPR34
1.19498750024039	1.26416041678686	1.5826248993061	0.179054765529868	0.58758465972439	-5.75328	None	AC011479.3
1.19498750024039	1.26416041678686	1.5826248993061	0.179054765529868	0.58758465972439	-5.75328	None	AL592071.1
1.19498750024039	0.930827083453526	1.50992133765604	0.196088843918905	0.615581646897441	-5.84219	None	AC005996.1
1.19498750024039	0.930827083453526	1.50992133765604	0.196088843918905	0.615581646897441	-5.84219	None	AL157373.2
1.19498750024039	0.930827083453526	1.50992133765604	0.196088843918905	0.615581646897441	-5.84219	None	AL031985.4
1.19498750024039	2.64058808910185	1.10873453986182	0.321854813215809	0.63435837585539	-6.30073	None	AL442125.2
1.18527205168722	3.14058808910185	3.14321882482615	0.0284615623602199	0.28785714001202	-3.79534	Up	ERICH2
1.18511867954528	3.03320203806843	2.91480353984794	0.0364730676367009	0.317233203487344	-4.06995	Up	ADAMTS14
1.18495730157023	10.4784360636491	3.57015888206517	0.0183106208956878	0.238791085204982	-3.30339	Up	JUN
1.18401595941614	3.47208962511552	1.60672879877872	0.173739107876405	0.578622389192958	-5.72353	None	AC027796.4
1.1814401720746	4.2141749925651	7.41020888399358	0.00098299839007003	0.0946476718062031	-0.0534948	Up	SPINK4
1.1814401720746	1.45237425294435	1.78525761012629	0.139028170059651	0.518827854824225	-5.49986	None	TAS2R4
1.1814401720746	1.11904091961102	1.25157036757166	0.270308721735258	0.63435837585539	-6.14507	None	AP001160.4
1.18094271537737	9.07446077436408	3.50529050564268	0.0195431980231961	0.243564260930006	-3.37627	Up	DKK1
1.17551527149861	3.05186344334223	2.55829048167668	0.0546126632397211	0.374017616041961	-4.51233	None	RADIL
1.17398423439845	3.01545952348664	1.49996148592029	0.198543835660618	0.61910880893326	-5.85426	None	LINC00513
1.17152439094325	2.04986800306455	1.50563799025728	0.197140960180137	0.616807210494916	-5.84738	None	OR8D1
1.16579709329037	4.0113659529326	4.10147959703857	0.0110027228620527	0.193873821357249	-2.73204	Up	TCAF2
1.16395103210989	1.24864218272161	3.01800173019634	0.0325727545413709	0.305393954629649	-3.94494	Up	AC004917.1
1.16180894239008	2.21653466973121	1.90437	0.119913767905037	0.483904593034308	-5.3483	None	AL132657.1
1.16180894239008	2.02154716949083	1.5840921473464	0.178726591786573	0.587361744383736	-5.75147	None	UVRAG-DT
1.16180894239008	1.88320133639788	1.29170861084536	0.257247637714272	0.63435837585539	-6.09963	None	CU639417.5
1.15845772083544	3.07651322586094	2.56325373235315	0.0542993023963352	0.372890933013429	-4.50607	None	LVRN
1.15797706277747	1.63563019853617	2.3074789568734	0.0733814038596778	0.427286483936499	-4.83119	None	Z99916.1
1.15797706277747	1.96896353186951	1.58384375479198	0.178782106524293	0.587467121281033	-5.75177	None	AC017028.2
1.15415399191632	10.2421608284692	4.28432849143904	0.00932257645695085	0.181609008864333	-2.54587	Up	ZBTB43
1.1531438728791	2.70734441069914	2.86423190977439	0.0385756508463868	0.322090696554108	-4.13174	Up	AP001999.3
1.1531438728791	2.4382261033466	2.34980450073562	0.0697702185767533	0.417754186373046	-4.77707	None	PROC
1.1531438728791	1.57657193643955	1.34974859814716	0.239402073330675	0.63435837585539	-6.03276	None	AL121655.1
1.1531438728791	1.24323860310622	1.1730840847534	0.297626793544445	0.63435837585539	-6.23185	None	AC024451.4
1.15207265893458	5.33216826065281	4.31294924735838	0.00908773551409306	0.181118496498854	-2.5172	Up	AC023157.2
1.14915299232374	2.25604120261469	1.15306998869511	0.304981824854668	0.63435837585539	-6.2535	None	AL590302.2
1.1482616142243	2.29743914092625	8.0113765818515	0.000700733295445742	0.0919431531545768	0.308533308270437	Up	HYLS1
1.14431980242537	1.34613593284181	1.45948642654829	0.208834281999443	0.63322638981482	-5.90305	None	PCDHGC3
1.14086143611073	3.81870866388855	3.54331308994969	0.0188094940560008	0.240170970994359	-3.33347	Up	AC018695.9
1.13959654471332	3.82142743974448	2.57035040987843	0.053854709893678	0.371782771851191	-4.49713	None	CDH17
1.13834583309295	2.73312394865637	2.08465489299582	0.0960634764790568	0.448821747995772	-5.11715	None	AC009054.2
1.13834583309295	1.09749375012019	1.95802413513666	0.112221232346567	0.467703595532558	-5.27965	None	IL33
1.13834583309295	1.09749375012019	1.95802413513666	0.112221232346567	0.467703595532558	-5.27965	None	LINC02795
1.13834583309295	1.09749375012019	1.95802413513666	0.112221232346567	0.467703595532558	-5.27965	None	AC120498.3
1.13834583309295	1.09749375012019	1.95802413513666	0.112221232346567	0.467703595532558	-5.27965	None	MIR324
1.13834583309295	1.09749375012019	1.95802413513666	0.112221232346567	0.467703595532558	-5.27965	None	AL162426.1
1.13834583309295	1.76416041678686	1.76116222007792	0.143264805016639	0.523340608818436	-5.53034	None	MIR6753
1.13834583309295	1.76416041678686	1.48646773173029	0.201918111246119	0.623807192371165	-5.87058	None	DYNLRB2
1.13834583309295	1.09749375012019	1.43835200173485	0.214412415555714	0.63435837585539	-5.92834	None	AC244197.2
1.13834583309295	2.15413541726763	1.19329056885231	0.290363453709538	0.63435837585539	-6.20978	None	KCNU1
1.13563401847595	7.52021310301368	4.93776331197378	0.00534906186924279	0.152973399484327	-1.92227	Up	DUSP10
1.13433793236042	11.8280137279201	18.2248575702781	1.74822144676943e-05	0.0162209050683214	3.7135295289429	Up	SREBF1
1.13331020229621	3.62329676829554	2.07000404262551	0.0977991522488849	0.452458792638793	-5.13597	None	SLC31A2
1.13303198513661	3.06911420596787	1.4878680249097	0.201565352171368	0.623506711702368	-5.86889	None	NPIPA1
1.13077247425959	1.42704040403685	1.97058254811638	0.110496998333975	0.464719722014234	-5.26356	None	AC073367.1
1.13077247425959	1.56538623712979	1.78748292347146	0.138643471818803	0.518479811315817	-5.49704	None	AC027243.3
1.13077247425959	1.67269560209225	1.59787069578213	0.17567398193326	0.581834983763227	-5.73447	None	AC007448.4
1.13077247425959	1.23205290379646	1.42448588308595	0.218150407522359	0.63435837585539	-5.94485	None	ZNF251
1.13077247425959	3.15034873785095	1.32196267638633	0.247794756060737	0.63435837585539	-6.06494	None	GCNT2
1.12742125270495	3.09203145992619	2.50824273066317	0.0578871346900526	0.383850846547167	-4.57555	None	AC005332.1
1.12617054108458	2.72703630265218	1.96367209263038	0.111442293652403	0.467021134255603	-5.27242	None	AC010136.1
1.12019657175216	3.00671495350429	2.19014452160067	0.0845011458579912	0.438245129353742	-4.98163	None	AC112722.1
1.11811652419325	2.37886880164239	1.14481392102606	0.308062980450405	0.63435837585539	-6.26237	None	GJB7
1.11795428014277	4.84967636900734	2.94244470934165	0.0353788208934347	0.314683064813516	-4.03632	Up	LSMEM1
1.11730424026007	6.92547454991325	7.82450173101566	0.00077656628024114	0.0925078998168046	0.199179430126322	Up	ECM2
1.11114124457506	2.77018935221244	2.71762626974239	0.0454855922920274	0.347304202189228	-4.31275	Up	AL354733.3
1.11030562603821	3.08347364659282	1.74289168679309	0.146565669719137	0.530678300015006	-5.55339	None	AC135050.5
1.11022302462516e-16	0.666666666666667	1.60078494500842e-16	1	1	-6.95701	None	AC009097.4
1.11022302462516e-16	0.666666666666667	1.60078494500842e-16	1	1	-6.95701	None	AC022079.2
1.11022302462516e-16	0.666666666666667	1.60078494500842e-16	1	1	-6.95701	None	IL6R-AS1
1.11022302462516e-16	0.666666666666667	1.60078494500842e-16	1	1	-6.95701	None	LHFPL4
1.11022302462516e-16	0.666666666666667	2.52941107191889e-16	1	1	-6.95701	None	TGM7
1.11022302462516e-16	0.666666666666667	1.60078494500842e-16	1	1	-6.95701	None	AC011405.1
1.11022302462516e-16	0.861654166907052	9.794159657657e-17	1	1	-6.95701	None	ARL2-SNX15
1.11022302462516e-16	0.666666666666667	1.60078494500842e-16	1	1	-6.95701	None	AC008269.1
1.11022302462516e-16	0.666666666666667	1.60078494500842e-16	1	1	-6.95701	None	AL357992.1
1.11022302462516e-16	0.861654166907052	1.2201593539077e-16	1	1	-6.95701	None	AC004775.1
1.11022302462516e-16	0.666666666666667	1.60078494500842e-16	1	1	-6.95701	None	AL110115.2
1.11022302462516e-16	0.666666666666667	2.52941107191889e-16	1	1	-6.95701	None	AC023480.1
1.11022302462516e-16	0.666666666666667	2.52941107191889e-16	1	1	-6.95701	None	KCNE2
1.11022302462516e-16	0.666666666666667	2.52941107191889e-16	1	1	-6.95701	None	SMCR2
1.11022302462516e-16	0.666666666666667	1.60078494500842e-16	1	1	-6.95701	None	LMF1-AS1
1.11022302462516e-16	0.666666666666667	2.52941107191889e-16	1	1	-6.95701	None	CA2
1.11022302462516e-16	0.666666666666667	2.52941107191889e-16	1	1	-6.95701	None	AL133244.2
1.11022302462516e-16	0.666666666666667	1.60078494500842e-16	1	1	-6.95701	None	AC006372.2
1.11022302462516e-16	0.666666666666667	1.60078494500842e-16	1	1	-6.95701	None	AC022296.4
1.11022302462516e-16	0.666666666666667	1.60078494500842e-16	1	1	-6.95701	None	AC010092.1
1.11022302462516e-16	0.666666666666667	1.60078494500842e-16	1	1	-6.95701	None	GOLGA6L7
1.11022302462516e-16	0.666666666666667	1.60078494500842e-16	1	1	-6.95701	None	ARMC12
1.11022302462516e-16	0.666666666666667	1.60078494500842e-16	1	1	-6.95701	None	AC013489.1
1.11022302462516e-16	0.666666666666667	1.60078494500842e-16	1	1	-6.95701	None	AC023855.2
1.11022302462516e-16	0.666666666666667	2.52941107191889e-16	1	1	-6.95701	None	AC092834.1
1.11022302462516e-16	0.666666666666667	2.52941107191889e-16	1	1	-6.95701	None	AL358075.1
1.11022302462516e-16	0.666666666666667	2.52941107191889e-16	1	1	-6.95701	None	GPR52
1.10913787799036	4.4282809767534	1.44388727582872	0.21293762566726	0.63435837585539	-5.92173	None	ARFGEF3
1.10730936496246	3.21274799031453	2.86682365817512	0.0384646242612165	0.321678058286079	-4.12856	Up	ECI2-DT
1.10730936496246	2.71760571459112	2.44901548333214	0.062046044505808	0.39743735795436	-4.65066	None	BST1
1.10730936496246	2.27696301629533	2.24307812357733	0.079273201492367	0.438245129353742	-4.9137	None	MRPL45
1.10730936496245	2.61029634962866	3.8983864345357	0.0133008917593567	0.211398527084465	-2.94506	Up	TLCD3B
1.10730936496245	2.08197551605495	3.3866971006373	0.0220529883106158	0.25535977646983	-3.51126	Up	NEK5
1.10730936496245	1.41530884938828	2.33434161903607	0.071066462267782	0.421286562407118	-4.79683	None	AC004825.3
1.10730936496245	1.41530884938828	2.33434161903607	0.0710664622677821	0.421286562407118	-4.79683	None	LMOD3
1.10730936496245	1.41530884938828	2.33434161903607	0.0710664622677821	0.421286562407118	-4.79683	None	LINC00705
1.10730936496245	1.41530884938828	2.33434161903607	0.0710664622677822	0.421286562407118	-4.79683	None	SCAT8
1.10730936496245	2.22032134914789	2.29123435171586	0.0748211802898364	0.430984122741109	-4.85198	None	AC004477.3
1.10730936496245	1.22032134914789	2.29123435171586	0.0748211802898364	0.430984122741109	-4.85198	None	AP000926.2
1.10730936496245	1.22032134914789	2.29123435171586	0.0748211802898364	0.430984122741109	-4.85198	None	AC007569.1
1.10730936496245	1.22032134914789	2.29123435171586	0.0748211802898364	0.430984122741109	-4.85198	None	AC121761.2
1.10730936496245	1.22032134914789	2.29123435171586	0.0748211802898364	0.430984122741109	-4.85198	None	MIR5010
1.10730936496245	0.88698801581456	2.15304610296519	0.0883868529978498	0.438245129353742	-5.02928	None	AP000553.3
1.10730936496245	0.88698801581456	2.15304610296519	0.0883868529978498	0.438245129353742	-5.02928	None	KCNE3
1.10730936496245	0.88698801581456	2.15304610296519	0.0883868529978499	0.438245129353742	-5.02928	None	NHEJ1
1.10730936496245	2.55365468248123	2.02593575162138	0.103224700664478	0.458401648037461	-5.19256	None	ZNF687-AS1
1.10730936496245	1.61029634962866	1.95941194475292	0.112029301229426	0.467703595532558	-5.27788	None	AC084024.4
1.10730936496245	2.95354546409335	1.9201415727046	0.117596429634354	0.479496379427059	-5.32814	None	ZNF22-AS1
1.10730936496245	2.08197551605495	1.8243340913924	0.132430504356104	0.507445708121236	-5.45029	None	AC124016.2
1.10730936496245	1.08197551605495	1.8243340913924	0.132430504356104	0.507445708121236	-5.45029	None	STRA6
1.10730936496245	0.553654682481227	1.76956743400523	0.141772031636216	0.521179798268914	-5.51971	None	LRRC74B
1.10730936496245	0.553654682481227	1.76956743400523	0.141772031636216	0.521179798268914	-5.51971	None	LINC02055
1.10730936496245	0.553654682481227	1.76956743400523	0.141772031636216	0.521179798268914	-5.51971	None	SIDT1
1.10730936496245	0.553654682481227	1.76956743400523	0.141772031636216	0.521179798268914	-5.51971	None	MEIS1-AS3
1.10730936496245	0.553654682481227	1.76956743400523	0.141772031636216	0.521179798268914	-5.51971	None	AC005237.1
1.10730936496245	0.553654682481227	1.76956743400523	0.141772031636216	0.521179798268914	-5.51971	None	LINC02590
1.10730936496245	0.553654682481227	1.76956743400523	0.141772031636216	0.521179798268914	-5.51971	None	LINC00607
1.10730936496245	0.553654682481227	1.76956743400523	0.141772031636216	0.521179798268914	-5.51971	None	FAM209A
1.10730936496245	0.553654682481227	1.76956743400523	0.141772031636216	0.521179798268914	-5.51971	None	HYOU1
1.10730936496245	1.22032134914789	1.53274200108809	0.190576029998985	0.608424965405197	-5.81442	None	H2BS1
1.10730936496245	2.47195051653572	1.4892310494492	0.201222561824389	0.622887386485183	-5.86724	None	AC005014.4
1.10730936496245	0.88698801581456	1.4892310494492	0.201222561824389	0.622887386485183	-5.86724	None	PCCA-AS1
1.10730936496245	0.88698801581456	1.4892310494492	0.201222561824389	0.622887386485183	-5.86724	None	MIR6856
1.10730936496245	0.88698801581456	1.4892310494492	0.201222561824389	0.622887386485183	-5.86724	None	ACTRT3
1.10730936496245	0.88698801581456	1.4892310494492	0.201222561824389	0.622887386485183	-5.86724	None	AL357507.1
1.10730936496245	2.08197551605495	1.47453489809772	0.204948829290732	0.627856039278278	-5.88497	None	ZHX1-C8orf76
1.10730936496245	1.32763071411035	1.33634772220643	0.243415657309924	0.63435837585539	-6.04832	None	DHDH
1.10730936496245	1.74864218272161	1.29814434650643	0.255208931644754	0.63435837585539	-6.09228	None	CCDC154
1.10730936496245	0.88698801581456	1.14573884895007	0.307716421997822	0.63435837585539	-6.26138	None	AL139008.2
1.10730936496245	0.88698801581456	1.14573884895007	0.307716421997822	0.63435837585539	-6.26138	None	RERE-AS1
1.10413605230451	6.01742454536555	2.97273790359172	0.0342220811921682	0.31085114668717	-3.99959	Up	LONRF1
1.10328508752893	2.6082842109119	2.15205714506023	0.0884930384224761	0.438245129353742	-5.03055	None	GBP3
1.10255454723777	4.65500416030334	3.5869034748135	0.018007209741798	0.237930705934348	-3.28469	Up	AREG
1.10247617506408	1.99188078582783	1.69700678081012	0.155203426581201	0.54448343967403	-5.61108	None	AP006545.3
1.10038984490685	3.70059862639754	2.49603385247597	0.0587185511924916	0.386804402964581	-4.59101	None	AC016596.1
1.09864429545147	3.01342795531866	3.94535545014681	0.0127231535795038	0.206974313943979	-2.89521	Up	OVCH1-AS1
1.09650220573166	2.79988027025365	2.3243014217982	0.0719222208875467	0.423220069045886	-4.80967	None	AC005532.1
1.09376203679667	1.93685601887911	1.52710365605125	0.191923690402673	0.610548862472098	-5.82129	None	AL691432.4
1.09376203679667	2.27018935221244	1.21270155737913	0.283537741379474	0.63435837585539	-6.1884	None	AC068228.4
1.0889288468983	2.6517737884116	5.1649495243346	0.00446466112302789	0.143949408563828	-1.71994	Up	CACNA1D
1.0889288468983	2.73945192368954	1.4810317373036	0.20329327504043	0.625974217064399	-5.87714	None	AC016727.3
1.0889288468983	2.07278525702287	1.22410110557944	0.279597669229819	0.63435837585539	-6.17577	None	NPIPA7
1.08767813527793	2.95344529780426	2.05358056048383	0.099784744531274	0.456419101697549	-5.15706	None	PRPH
1.08767813527793	1.31781509926809	1.48678830220629	0.201837300417925	0.623675526290926	-5.87019	None	NPIPB4
1.08767813527793	1.31781509926809	1.48678830220629	0.201837300417925	0.623675526290926	-5.87019	None	KCNJ5
1.08731143839706	8.73928837114497	2.68639	0.0471312278649214	0.352457170290153	-4.35165	Up	PPFIA1
1.08406136389796	8.21213113386395	3.59886965424831	0.0177939460656124	0.236610369870341	-3.27135	Up	FBXO32
1.08384625566532	2.86768310233263	2.52934908515734	0.0564803826149211	0.379811951022331	-4.54886	None	AC009318.2
1.08264250448119	2.73630875248098	1.22817817226931	0.27820070042535	0.63435837585539	-6.17123	None	ALOX5
1.0815867447883	3.26410170620825	1.34594213379862	0.240535694216258	0.63435837585539	-6.03719	None	SLC8A3
1.08099225116418	3.94324091169535	3.42298301517898	0.021247588492785	0.251082352321344	-3.46972	Up	FBXW10
1.08010477644457	2.84234925342512	4.26202796617048	0.00951050477418378	0.183274742771425	-2.56829	Up	CRPPA
1.07908948981907	4.59283519050233	1.82432656396162	0.132431743561258	0.507445708121236	-5.4503	None	KRT34
1.07901306576695	2.33694567380973	1.15360238909877	0.30478408182103	0.63435837585539	-6.25293	None	CCL26
1.07627289683196	3.89707498076626	3.94616485929456	0.0127134571222593	0.206974313943979	-2.89435	Up	AC025370.2
1.07413080711215	3.12202790427723	2.05505589371356	0.0996046305478595	0.456096160512787	-5.15517	None	RAB6D
1.07413080711215	1.83936226875891	1.59417572389323	0.176487440282795	0.583337418872596	-5.73904	None	AC009318.1
1.07413080711215	1.06538623712979	1.44071369973162	0.213781969089979	0.63435837585539	-5.92552	None	AC131182.1
1.07413080711215	1.73205290379646	1.30965217215303	0.251601148442441	0.63435837585539	-6.0791	None	AGAP1-IT1
1.07413080711215	2.39871957046313	1.22733398345115	0.27848942779187	0.63435837585539	-6.17217	None	GK-AS1
1.07413080711215	1.06538623712979	1.16904925968693	0.299096612637966	0.63435837585539	-6.23623	None	LINC02422
1.07174406517673	4.79932153150567	4.4016385711738	0.00840292300195039	0.178096469581101	-2.42918	Up	AKR1C1
1.06655744827879	3.39493289104645	2.19640172855822	0.0838641394942373	0.438245129353742	-4.9736	None	PITRM1-AS1
1.06341347663003	8.55835539904645	4.04458970318151	0.0115961174201433	0.199523306050432	-2.79105	Up	PHLDA1
1.0606325477028	2.63762563881385	3.66210720436408	0.0167143408371535	0.229454667246216	-3.20125	Up	AC010973.1
1.05777963806721	5.94994286743041	1.10835447126221	0.322002957043645	0.63435837585539	-6.30113	None	SLC25A26
1.05664166714744	0.861654166907052	2.93707463655731	0.0355884666727907	0.314683064813516	-4.04284	Up	AC019068.1
1.05664166714744	0.861654166907052	2.93707463655731	0.0355884666727907	0.314683064813516	-4.04284	Up	PCSK6-AS1
1.05664166714744	0.861654166907052	2.93707463655731	0.0355884666727907	0.314683064813516	-4.04284	Up	FGF17
1.05664166714744	0.861654166907052	2.93707463655731	0.0355884666727907	0.314683064813516	-4.04284	Up	CCDC114
1.05664166714744	0.861654166907052	2.93707463655731	0.0355884666727907	0.314683064813516	-4.04284	Up	SPOCD1
1.05664166714744	0.861654166907052	2.93707463655731	0.0355884666727907	0.314683064813516	-4.04284	Up	LINC02457
1.05664166714744	0.861654166907052	2.93707463655731	0.0355884666727907	0.314683064813516	-4.04284	Up	AC108704.1
1.05664166714744	0.861654166907052	2.93707463655731	0.0355884666727907	0.314683064813516	-4.04284	Up	AC008870.3
1.05664166714744	0.861654166907052	2.93707463655731	0.0355884666727907	0.314683064813516	-4.04284	Up	H1-6
1.05664166714744	2.05664166714744	2.54874396450863	0.0552210569278795	0.375962149720356	-4.52437	None	AC068790.7
1.05664166714744	1.05664166714744	2.14846969214948	0.0888793815587026	0.438245129353742	-5.03516	None	KCNT1
1.05664166714744	0.528320833573719	2.14846969214948	0.0888793815587026	0.438245129353742	-5.03516	None	DEUP1
1.05664166714744	0.528320833573719	2.14846969214948	0.0888793815587026	0.438245129353742	-5.03516	None	RTP3
1.05664166714744	0.528320833573719	2.14846969214948	0.0888793815587026	0.438245129353742	-5.03516	None	OPRD1
1.05664166714744	0.528320833573719	2.14846969214948	0.0888793815587026	0.438245129353742	-5.03516	None	AC087362.2
1.05664166714744	0.528320833573719	2.14846969214948	0.0888793815587026	0.438245129353742	-5.03516	None	AC021733.2
1.05664166714744	0.528320833573719	2.14846969214948	0.0888793815587026	0.438245129353742	-5.03516	None	CLDN24
1.05664166714744	0.528320833573719	2.14846969214948	0.0888793815587026	0.438245129353742	-5.03516	None	AC083900.1
1.05664166714744	0.528320833573719	2.14846969214948	0.0888793815587026	0.438245129353742	-5.03516	None	RRAGD
1.05664166714744	0.528320833573719	2.14846969214948	0.0888793815587026	0.438245129353742	-5.03516	None	AC010974.2
1.05664166714744	0.528320833573719	2.14846969214948	0.0888793815587026	0.438245129353742	-5.03516	None	AC007277.1
1.05664166714744	0.528320833573719	2.14846969214948	0.0888793815587026	0.438245129353742	-5.03516	None	C12orf54
1.05664166714744	0.528320833573719	2.14846969214948	0.0888793815587026	0.438245129353742	-5.03516	None	LINC00545
1.05664166714744	0.528320833573719	2.14846969214948	0.0888793815587026	0.438245129353742	-5.03516	None	AC008115.4
1.05664166714744	0.528320833573719	2.14846969214948	0.0888793815587026	0.438245129353742	-5.03516	None	HPCAL4
1.05664166714744	1.38997500048077	1.99057962884285	0.107809023655249	0.460578386870957	-5.23793	None	TEKT5
1.05664166714744	1.19498750024039	1.99057962884285	0.107809023655249	0.460578386870957	-5.23793	None	AC073476.3
1.05664166714744	1.19498750024039	1.99057962884285	0.107809023655249	0.460578386870957	-5.23793	None	LSAMP-AS1
1.05664166714744	2.05664166714744	1.95691417345138	0.112374987484214	0.468188622393901	-5.28108	None	SLC22A13
1.05664166714744	1.52832083357372	1.75727486547736	0.14396066260198	0.524415977455214	-5.53525	None	CFAP73
1.05664166714744	1.19498750024039	1.66767910563278	0.160994498770137	0.554396451297523	-5.64777	None	CCNB3
1.05664166714744	1.7233083338141	1.63475573963669	0.167757024807445	0.567095695212563	-5.68878	None	TMEM221
1.05664166714744	1.19498750024039	1.42591993857781	0.217760914598445	0.63435837585539	-5.94315	None	EIF1B-AS1
1.05664166714744	1.30229686520284	1.39853834148408	0.225314986552807	0.63435837585539	-5.97559	None	AC099332.1
1.05664166714744	0.861654166907052	1.37978	0.23063552545628	0.63435837585539	-5.99767	None	CGB7
1.05664166714744	0.861654166907052	1.37978	0.23063552545628	0.63435837585539	-5.99767	None	HMX2
1.05664166714744	2.13077247425959	1.2574	0.268374867112416	0.63435837585539	-6.13851	None	TIGD4
1.05664166714744	0.861654166907052	1.14353211166487	0.308543832972852	0.63435837585539	-6.26375	None	DDTL
1.05554995646982	2.73267825960664	1.8362916319245	0.130477113146257	0.504153828359444	-5.43509	None	ARG2
1.05449957742763	2.40853518530539	2.54297691165608	0.0555922312814902	0.376761554853565	-4.53165	None	AC080162.1
1.05449957742763	2.60352268554577	2.25030208909135	0.0785873678796803	0.438245129353742	-4.90444	None	FRMD3
1.05261738971391	3.69025972696685	8.57515651445983	0.000520377941727937	0.0835673602318479	0.622255132667856	Up	AC008763.1
1.05066769781502	2.11029634962866	5.68807451438077	0.00300992999039181	0.122699867732309	-1.28024	Up	SEPTIN4-AS1
1.04309433898166	1.71653466973121	1.58903785752236	0.177624824097952	0.585199512533127	-5.74537	None	CKLF-CMTM1
1.04309433898166	1.85488050282416	1.58605680035836	0.178288106073249	0.586844518899887	-5.74905	None	NEDD8
1.04309433898166	1.18821383615749	1.20790400851838	0.285211038478031	0.63435837585539	-6.1937	None	ADAMTSL1
1.04285679965998	3.9370085993277	4.49337824579848	0.00775748396816005	0.173215494673296	-2.33939	Up	SMC1B
1.03849240580664	3.5683145112174	2.31057776564663	0.0731102017973756	0.426093243044498	-4.82722	None	IL11
1.03803584106706	6.04166994567202	3.78283930384328	0.0148571682799547	0.22093292297121	-3.06922	Up	STAMBPL1
1.03680799656455	3.93200110900293	8.90543411534254	0.00044066975886039	0.0772187337497298	0.79546781141054	Up	AL645608.8
1.03403653907158	3.05525488424086	2.90713807562491	0.0367832735584669	0.317233203487344	-4.07929	Up	H3C6
1.03103646813049	2.34613593284181	2.11405676012381	0.0926789588118752	0.445457898451285	-5.07937	None	RENBP
1.02560519901694	1.84613593284181	1.94542295259232	0.113979908400913	0.471269956306267	-5.29579	None	AL110115.1
1.02560519901694	3.04112343308219	1.9339362678312	0.115608358246846	0.474790260786881	-5.31049	None	AC093525.4
1.02346310929713	1.61904091961102	1.44309937536302	0.213146947480699	0.63435837585539	-5.92267	None	ANKUB1
1.02346310929713	1.61904091961102	1.44309937536302	0.213146947480699	0.63435837585539	-5.92267	None	AC008798.2
1.02189392296654	6.53998382074284	3.88277949316813	0.013499593932174	0.21214743845603	-2.9617	Up	ARNT2
1.01963122968452	1.03813644841598	1.16953136916736	0.298920645422081	0.63435837585539	-6.2357	None	PSD2
1.01963122968452	1.37146978174931	1.13246899349869	0.312721851306541	0.63435837585539	-6.27557	None	AC024270.4
1.01963122968452	1.37146978174931	1.13246899349869	0.312721851306541	0.63435837585539	-6.27557	None	NIPAL2
1.01963122968452	1.37146978174931	1.00802609492278	0.363242330479253	0.66509108639077	-6.4039	None	AP001020.3
1.01814926134079	3.62384	2.55012616119972	0.0551325063064897	0.37573520250121	-4.52263	None	AL021368.2
1.01614589475609	3.94645613479681	2.66561654639504	0.0482627524406383	0.35639586647563	-4.37759	Up	AC027097.2
1.01479803978615	2.9715	2.27132851251403	0.076627586640026	0.434009572783807	-4.87748	None	AP000238.1
1.01479803978615	1.17406568655974	0.907793776187428	0.408806020533053	0.706420559964545	-6.50027	None	TNFRSF14
1.01354651442926	8.34165732405108	3.2207310029625	0.0262142879723904	0.276629498442965	-3.7039	Up	CPEB4
1.01249210581895	10.3355880135501	4.32222046011889	0.00901315697875311	0.181036354197459	-2.50794	Up	ATF3
1.01231119950935	8.48619894524849	6.3505476084742	0.00190001483942825	0.105768507166544	-0.771327	Up	NIBAN1
1.00991578113135	1.36661205747273	1.03988885592228	0.349679748557851	0.648373700012677	-6.37191	None	AC034229.1
1.0076203192696	3.33442785841136	2.41909398603619	0.0642716624807552	0.40465787596579	-4.68871	None	AF241728.1
1.00745593767615	3.03204880241179	1.36293646101121	0.235513643304434	0.63435837585539	-6.01739	None	AL355472.3
1.00524988690776	10.1725096490052	3.52652957650189	0.0191293622368854	0.241413655179572	-3.35234	Up	HSPB8
1.0048822586548	3.14798710899492	3.49228090620705	0.0198017905464182	0.244612651266701	-3.39097	Up	AC005392.2
0.998796248815874	3.24233768790656	2.4768719733661	0.0600502277856312	0.391459356358479	-4.6153	None	RARRES1
0.996648778445359	2.9956087546659	1.41299873041757	0.2212947138642	0.63435837585539	-5.95849	None	CD53
0.995166810101629	2.71220213497572	6.17884337822945	0.0021323273065178	0.110300386332129	-0.898422	Up	AC105052.5
0.9951177413452	3.3740110773658	1.64523336452626	0.165574319339541	0.563519196601021	-5.67575	None	ZNF503-AS1
0.992426641166639	1.49621332058332	2.61488226494463	0.0511556158905303	0.363354264045808	-4.44113	None	AC005363.2
0.992426641166639	1.49621332058332	2.61488226494463	0.0511556158905303	0.363354264045808	-4.44113	None	CREB3L3
0.992426641166639	2.49621332058332	1.81718372529756	0.133613074769719	0.509434897367362	-5.45938	None	MAP3K20-AS1
0.990973488647906	3.99676199032254	1.91691411163705	0.118066734168353	0.48029743012048	-5.33227	None	AC068580.3
0.990727239679621	7.70971693711628	4.48922229396857	0.00778543218114845	0.173215494673296	-2.34343	Up	IGFBP1
0.990476949267744	3.91436775553142	2.29107361761322	0.074835579351901	0.430984122741109	-4.85219	None	C1RL
0.990297596472449	5.99243316367945	6.09721008822322	0.0022546167421809	0.110539004556843	-0.959995	Up	ZNF554
0.990084218868649	2.36661205747273	1.12501773480177	0.315564078260824	0.63435837585539	-6.2835	None	AC020978.4
0.988633620456475	3.70410235025477	1.48315393208953	0.202755327802221	0.625312124176626	-5.87458	None	CACNA1E
0.987824707991629	3.12954255253199	2.75857067841119	0.0434250348609205	0.339646366588186	-4.26192	Up	AKR1B10
0.986452671834219	2.48565297708375	2.3960687178047	0.0660441788914076	0.40777671203191	-4.71804	None	FAXC
0.986452671834218	2.07818883663827	7.46848377184879	0.000950287430269923	0.0946476718062031	-0.0170705	Up	AC107021.1
0.981619481935847	2.45977327283743	3.1144077247484	0.0293523923244245	0.291850241011541	-3.82955	Up	LINC01730
0.979159638480647	4.14867312707363	2.39948390942736	0.0657779111101139	0.40777671203191	-4.71368	None	AC005070.3
0.974277379825847	2.78943555511576	3.37947400963827	0.0222174756215535	0.25535977646983	-3.51955	Up	AP000812.1
0.972512613269343	3.6736704480417	2.48685409041591	0.0593523897397471	0.388527846292172	-4.60264	None	NCF2
0.971703700804496	3.86227952271724	2.68525850742616	0.047192222570696	0.352702732649486	-4.35306	Up	AC127024.5
0.970485504590695	7.40969010944409	0.822797919307663	0.450952310532414	0.748063652725337	-6.57644	None	SINHCAF
0.968963531869507	1.81781509926809	1.67713144176538	0.159104443020463	0.550688657992352	-5.63596	None	AC114980.1
0.968963531869507	1.67946926617514	1.53369680184365	0.190348744609531	0.607927667895743	-5.81325	None	AC106818.2
0.968963531869507	1.67946926617514	1.53369680184365	0.190348744609531	0.607927667895743	-5.81325	None	AL031726.2
0.968963531869506	1.67946926617514	2.91103560917171	0.0366251768116756	0.317233203487344	-4.07454	Up	RAB7B
0.968963531869506	1.81781509926809	2.78226440639153	0.0422806231006761	0.3367930587975	-4.23261	Up	AC018462.1
0.968963531869506	1.15114843260142	2.05158575888448	0.100028829708238	0.456868230054838	-5.15963	None	AC034139.1
0.968963531869506	1.15114843260142	2.05158575888448	0.100028829708238	0.456868230054838	-5.15963	None	HPCA
0.968963531869506	1.48448176593475	1.69153594818522	0.156267403931518	0.546075821991543	-5.61794	None	AL512329.2
0.968963531869506	1.48448176593475	1.69153594818522	0.156267403931518	0.546075821991543	-5.61794	None	AL359317.2
0.968963531869506	1.67946926617514	1.53369680184365	0.190348744609531	0.607927667895743	-5.81325	None	AC090578.3
0.968963531869506	2.20779009974886	1.44046637675894	0.213847906672495	0.63435837585539	-5.92581	None	AC069360.1
0.968963531869506	1.48448176593475	1.37471145771054	0.232092664644696	0.63435837585539	-6.00361	None	MYO1H
0.968963531869506	0.817815099268086	1.36694590393765	0.234343422157352	0.63435837585539	-6.01271	None	TCN2
0.968963531869506	0.817815099268086	1.36694590393765	0.234343422157352	0.63435837585539	-6.01271	None	PRRT1B
0.968963531869506	0.817815099268086	1.36694590393765	0.234343422157352	0.63435837585539	-6.01271	None	AC013564.1
0.968963531869506	0.817815099268086	1.36694590393765	0.234343422157352	0.63435837585539	-6.01271	None	LINC01819
0.968963531869506	0.817815099268086	1.36694590393765	0.234343422157352	0.63435837585539	-6.01271	None	MIR302CHG
0.968963531869506	0.817815099268086	1.36694590393765	0.234343422157353	0.63435837585539	-6.01271	None	AC090912.2
0.968963531869506	0.817815099268086	1.36694590393765	0.234343422157352	0.63435837585539	-6.01271	None	AC006213.7
0.968963531869506	1.34613593284181	1.16238513798039	0.301538532502823	0.63435837585539	-6.24345	None	EVI2B
0.968963531869506	1.81781509926809	1.07156093207689	0.336630204276928	0.634901671111824	-6.3395	None	AC006197.2
0.968963531869505	1.92512446423054	2.31603236163242	0.072635480291911	0.425073927976077	-4.82024	None	AC015712.7
0.967991037408742	4.02711439206424	2.83547582914379	0.0398320928014803	0.32688549177494	-4.16703	Up	TNRC6C-AS1
0.965869466741621	10.4627725898342	4.38866374963731	0.00849921981457557	0.17828620015181	-2.44198	Up	DUSP5
0.965021720070577	4.58756071412072	2.67281160502921	0.0478674855998431	0.355194074333709	-4.3686	Up	DRGX
0.962839478506526	8.64995139690195	3.37560484672349	0.022306166339587	0.25572521079524	-3.524	Up	CSRNP1
0.958156372638715	2.7813750515222	4.7203032573027	0.00639627082137087	0.161368959332309	-2.12277	Up	BX322234.1
0.958156372638714	3.05049335887473	1.92400832880684	0.117035558085508	0.477994510218077	-5.32319	None	LINC00323
0.956788239861135	3.25237015155969	2.51167957216012	0.0576554449399127	0.383227436093046	-4.5712	None	WDR97
0.955743107519563	9.40399384207928	3.24991136040751	0.0254214144764791	0.27309488656293	-3.66972	Up	TRIB1
0.955416203703724	2.00602893542558	3.08599	0.0302623133534681	0.294824856686836	-3.86342	Up	LINC00536
0.955416203703724	2.00602893542558	1.85762102800839	0.127066775611082	0.496766052217356	-5.40794	None	COL6A6
0.953532314444861	3.89274199503696	1.39345007600522	0.226746249170632	0.63435837585539	-5.98159	None	PCDH12
0.952140364900132	4.59680945442109	2.89527566340528	0.0372692217375015	0.318672332900309	-4.09376	Up	SLC7A7
0.950583013805353	2.47529150690268	1.13549984717536	0.311572267798624	0.63435837585539	-6.27234	None	AC009107.2
0.949332302184984	1.58197551605495	1.10982266487905	0.321431013449433	0.63435837585539	-6.29958	None	CPA2
0.949332302184983	1.77696301629533	1.33925153967738	0.242540589669863	0.63435837585539	-6.04495	None	AL365259.1
0.949332302184983	2.11029634962866	1.24227894727242	0.273418431829822	0.63435837585539	-6.15549	None	GRM7-AS3
0.949332302184983	1.91530884938828	1.21618561080192	0.282328184856685	0.63435837585539	-6.18455	None	AC025682.2
0.949332302184983	1.24864218272161	1.13155354536979	0.313069814635248	0.63435837585539	-6.27655	None	AKR1B15
0.948440924085543	3.07881419244845	1.88736753184852	0.122465107475187	0.49033016980476	-5.37001	None	AC068580.1
0.944849180804965	9.85893503825056	4.21795371200269	0.00989515538637789	0.186253147175664	-2.61284	Up	FOS
0.944730369009973	3.28943555511576	1.98841991727322	0.108095965319906	0.461332218602092	-5.2407	None	AL139147.1
0.94364099717256	6.45921150895618	2.29760972931524	0.0742524829773813	0.429848365728239	-4.84382	None	IRAK2
0.941990200074985	2.92643583811943	1.78309589291082	0.139402929336902	0.518827854824225	-5.5026	None	KCNJ10
0.9392210509882	7.61396511386812	5.37869443038205	0.00378685293631179	0.13249754156492	-1.53599	Up	PLK3
0.936883140486966	8.77477317478919	3.52701137122286	0.0191200927558417	0.241413655179572	-3.35179	Up	SERPINE2
0.936637043367553	5.43303672424413	2.81088782328798	0.0409430924736821	0.332158792956828	-4.19729	Up	SDCCAG8
0.935784974019203	2.39501239151782	0.940116300908663	0.393627295689255	0.691040715599664	-6.46993	None	SMKR1
0.935784974019202	1.66287998724999	2.45982177409285	0.0612632487160404	0.394469979222281	-4.63693	None	AC008750.3
0.935784974019202	2.10352268554577	1.5673162790424	0.182514854107205	0.593581997285952	-5.7721	None	AC020663.3
0.935784974019202	1.4678924870096	1.2913267869283	0.257369068527643	0.63435837585539	-6.10006	None	TDRD12
0.935784974019202	1.57520185197205	1.16622032934509	0.300131033583637	0.63435837585539	-6.23929	None	KCNJ15
0.935784974019202	0.801225820342934	1.13451501787639	0.311945394955062	0.63435837585539	-6.27339	None	C11orf98
0.935784974019202	0.467892487009601	1.07486935126156	0.335291661442296	0.63435837585539	-6.33608	None	LMO7DN
0.935784974019201	2.29851018578616	2.89031522464604	0.0374745770370223	0.319541560221743	-4.09982	Up	AC080013.3
0.935784974019201	1.52453415415704	1.50717092548122	0.196763789413447	0.616474043569995	-5.84552	None	AC146507.3
0.935784974019201	1.13455915367627	1.46054121694216	0.208559614548811	0.6325466663047	-5.90179	None	AC096543.2
0.935784974019201	1.90853518530539	1.31765246047433	0.249121265151864	0.63435837585539	-6.0699	None	LINC02544
0.935784974019201	1.85786748749037	1.19561572474033	0.289538035362293	0.63435837585539	-6.20723	None	AP006545.2
0.935784974019201	1.32954665391665	0.840220566829651	0.442048655749352	0.73832941688331	-6.56127	None	AC005838.3
0.93446200661822	3.36737757602281	1.02998676981989	0.353847688817299	0.653607976699302	-6.38192	None	LMNTD2
0.93047112606286	3.16282127667138	1.11359916569381	0.31996396220741	0.63435837585539	-6.29559	None	AC053513.2
0.927804102071822	5.62027972431244	1.4113192793221	0.221758066198229	0.63435837585539	-5.96047	None	RRN3
0.92711990450822	2.52020161940155	1.39559461143177	0.226141958696538	0.63435837585539	-5.97906	None	AC079779.2
0.925934962614315	9.84818316682197	10.0289891625872	0.000260326676590394	0.0623169842016483	1.33274670821784	Up	OLMALINC
0.925869192887851	2.39871957046313	1.42521619884477	0.217951967945076	0.63435837585539	-5.94398	None	LINC00345
0.925869192887851	1.39871957046313	0.751005335468977	0.489078572178087	0.772583163516328	-6.63642	None	AC008494.2
0.924977814788409	3.92873680470694	2.54364510153043	0.055549084293542	0.376761554853565	-4.5308	None	LINC02019
0.921959428693814	4.11043545820847	2.00509577805824	0.105901220020813	0.458401648037461	-5.21931	None	CT70
0.921844915454325	3.39884952146618	2.10915092047311	0.0932346776275537	0.445457898451285	-5.08568	None	AC123595.3
0.919618801455472	3.4327638131526	1.94912652979746	0.113460024765931	0.470044674539194	-5.29105	None	AC107071.1
0.91829583405449	3.14061262348006	1.90517319813669	0.119794344258314	0.48373435079937	-5.34727	None	CATSPERE
0.91829583405449	2.45914791702724	1.32055550226896	0.248227094195649	0.63435837585539	-6.06656	None	C1QTNF8
0.91829583405449	1.98746875060096	1.26642625141519	0.265404466994954	0.63435837585539	-6.12833	None	IRF5
0.91829583405449	1.89979061532303	1.1495498380585	0.306292160020205	0.63435837585539	-6.25729	None	RASSF6
0.918295834054489	3.3208020839343	1.77313698840474	0.141142929465312	0.521179798268914	-5.5152	None	UBE2D3-AS1
0.918295834054489	1.79248125036058	1.32405301782918	0.247153831771809	0.63435837585539	-6.06253	None	H2AC16
0.916319264150417	5.79374775247222	3.10504988398309	0.0296485468001685	0.292562994389767	-3.84069	Up	CMYA5
0.914967804530281	4.41760017165048	2.02524382238886	0.10331240310518	0.458401648037461	-5.19345	None	C1orf116
0.91232186472207	1.84613593284181	2.16400515026672	0.0872193154993414	0.438245129353742	-5.0152	None	AC004466.3
0.912321864722069	1.65114843260142	4.38583905015694	0.00852035584104738	0.17828620015181	-2.44477	Up	AL592546.3
0.912321864722069	1.84613593284181	3.78626383269482	0.0148080957135028	0.220816912984925	-3.0655	Up	GRIK5
0.912321864722069	2.53243382919299	2.36555395396325	0.0684765182028227	0.414219530473863	-4.75696	None	CNTNAP3C
0.912321864722069	2.31781509926809	1.90295906384794	0.120123103791208	0.484437217671819	-5.3501	None	PCDHGA2
0.912321864722069	3.11525424019434	1.89934780995155	0.120661342001057	0.485591636917345	-5.35472	None	NSF
0.912321864722069	1.51280259950847	1.72032312610405	0.150750991506913	0.538285894987342	-5.58181	None	FOLR2
0.912321864722069	1.51280259950847	1.72032312610405	0.150750991506913	0.538285894987342	-5.58181	None	AC093330.1
0.912321864722069	1.31781509926809	1.60607181522773	0.173881876318266	0.578622389192958	-5.72434	None	AC005840.4
0.912321864722069	1.31781509926809	1.60607181522773	0.173881876318266	0.578622389192958	-5.72434	None	AC084864.2
0.912321864722069	1.31781509926809	1.60607181522773	0.173881876318266	0.578622389192958	-5.72434	None	LINC00334
0.912321864722069	1.31781509926809	1.60607181522773	0.173881876318266	0.578622389192958	-5.72434	None	HBA2
0.912321864722069	1.65114843260142	1.58425219929898	0.1786908299408	0.587321263667924	-5.75127	None	CA13
0.912321864722069	0.984481765934753	1.4250777412137	0.217989575901087	0.63435837585539	-5.94415	None	AL358472.5
0.912321864722069	0.984481765934753	1.4250777412137	0.217989575901087	0.63435837585539	-5.94415	None	AL021918.4
0.912321864722069	0.984481765934753	1.4250777412137	0.217989575901087	0.63435837585539	-5.94415	None	AC103858.3
0.912321864722069	0.984481765934753	1.4250777412137	0.217989575901087	0.63435837585539	-5.94415	None	AL354993.2
0.912321864722069	1.65114843260142	1.28982853998786	0.257846070762645	0.63435837585539	-6.10177	None	AL138824.1
0.912321864722069	1.65114843260142	1.15866859758115	0.302908133317941	0.63435837585539	-6.24746	None	TP53INP1
0.912321864722069	1.84613593284181	1.12110453540635	0.317065880912768	0.63435837585539	-6.28765	None	AC005730.3
0.912321864722069	2.04112343308219	1.00133296781632	0.366147220095596	0.665431183352184	-6.41054	None	TXNDC2
0.912321864722069	1.98448176593475	0.867411044652924	0.428425909849886	0.724923623897552	-6.53713	None	SEPTIN1
0.908970643167428	3.03944782230487	1.66132008615561	0.16227881926013	0.557057958359108	-5.65571	None	MACROH2A2
0.907488674823697	3.00169640067009	4.0746002925261	0.0112785500572706	0.196488342166025	-2.75986	Up	LINC02521
0.904748505888707	2.64736175318474	3.91294443113414	0.013118611267201	0.21080657438481	-2.92957	Up	ZDHHC11B
0.904748505888707	1.78570758627769	1.02279772017171	0.356900142589304	0.657237751554488	-6.38915	None	AC006042.3
0.900146572713697	2.84004828683762	3.35928883281822	0.0226846777076832	0.257380682034819	-3.54277	Up	MIR6835
0.89890541990345	10.5256617014284	3.39876171685743	0.0217813634957763	0.253680482703946	-3.49742	Up	RND3
0.892690635037546	1.22032134914789	1.13855397956293	0.310417654773904	0.63435837585539	-6.26908	None	AC090469.2
0.889989751492763	5.96627876810729	4.01073304604542	0.0119670098271333	0.202156122851883	-2.82641	Up	ZNF114
0.889339413482905	3.13694157242506	3.66327729423419	0.0166950922652316	0.229427016691488	-3.19996	Up	STK4-AS1
0.88765500424081	3.27444520089696	2.10145372572259	0.094113808199636	0.446147278397831	-5.09557	None	HEXA-AS1
0.887259365923995	3.21760571459112	2.85152325292387	0.0391253330644542	0.323061253767537	-4.14732	Up	AC116366.2
0.887079470963347	6.87573611812957	4.53209293299478	0.00750272948814786	0.171026732608808	-2.30189	Up	SERPINB8
0.885117276204185	2.21653466973121	1.80348944471088	0.135908573408771	0.513616438401211	-5.47676	None	AL583808.1
0.885117276204185	2.48565297708375	1.71827322541217	0.151137153005889	0.53897337467666	-5.58438	None	SNURF
0.881285396591575	1.63563019853617	3.01371212815266	0.0327251244662154	0.305572228686314	-3.95011	Up	AF235103.3
0.881285396591575	2.49728436544322	2.22465683996339	0.0810516779011842	0.438245129353742	-4.93733	None	FXYD4
0.881285396591575	1.44064269829579	2.14765583242412	0.0889672809712199	0.438245129353742	-5.0362	None	CHN2
0.881285396591575	2.21461872992491	1.82354763558296	0.132560039916519	0.507520804929103	-5.45129	None	AC027088.3
0.879143306871764	1.49621332058332	1.27125332100268	0.263828773526127	0.63435837585539	-6.12287	None	TTC36
0.878610509681002	10.8457472108162	5.08282018396955	0.00476278374683296	0.147123623212897	-1.79226	Up	CDKN1A
0.874830288302598	4.57564355608704	2.25413895895321	0.0782257238176704	0.438245129353742	-4.89952	None	SETSIP
0.872461326137844	2.25604120261469	1.09387273172955	0.327692473125358	0.63435837585539	-6.31632	None	AL022396.1
0.871569948038402	2.82575997449997	1.16029535460933	0.302307964226722	0.63435837585539	-6.24571	None	AC096642.1
0.868502735328966	6.3997979913547	0.714944872654031	0.509096620553317	0.789968782717709	-6.66493	None	CDK7
0.866554978380935	4.06890768772664	1.74352483099201	0.146449985887784	0.530336086507773	-5.55259	None	AF129075.2
0.863199958483683	7.08674116784522	3.02652239535338	0.0322724792615276	0.303987326661533	-3.93469	Up	RELB
0.861654166907053	1.09749375012019	2.09401133892842	0.0949722896972524	0.446806723285554	-5.10513	None	AC010336.1
0.861654166907053	1.09749375012019	2.09401133892842	0.0949722896972524	0.446806723285554	-5.10513	None	TBC1D3
0.861654166907053	1.09749375012019	2.09401133892842	0.0949722896972524	0.446806723285554	-5.10513	None	AL499627.2
0.861654166907053	1.09749375012019	2.09401133892842	0.0949722896972524	0.446806723285554	-5.10513	None	LINC00589
0.861654166907053	1.48746875060096	1.48209762437574	0.203022912913011	0.625369484113705	-5.87585	None	Z73420.2
0.861654166907053	1.29248125036058	1.4148568109122	0.22078316575132	0.63435837585539	-5.95628	None	AL359762.3
0.861654166907053	1.95914791702724	1.37195246502101	0.232889954993593	0.63435837585539	-6.00685	None	LINC01111
0.861654166907053	0.764160416786859	1.3330858877976	0.244402173090206	0.63435837585539	-6.05209	None	AC012501.2
0.861654166907053	0.764160416786859	1.3330858877976	0.244402173090206	0.63435837585539	-6.05209	None	AL162385.2
0.861654166907053	0.764160416786859	1.3330858877976	0.244402173090206	0.63435837585539	-6.05209	None	CFAP46
0.861654166907053	0.764160416786859	1.3330858877976	0.244402173090206	0.63435837585539	-6.05209	None	LINC01426
0.861654166907053	0.764160416786859	1.3330858877976	0.244402173090206	0.63435837585539	-6.05209	None	CHRM5
0.861654166907053	0.764160416786859	1.3330858877976	0.244402173090206	0.63435837585539	-6.05209	None	PCBP3
0.861654166907053	0.764160416786859	1.3330858877976	0.244402173090206	0.63435837585539	-6.05209	None	SPATS1
0.861654166907053	0.764160416786859	1.3330858877976	0.244402173090206	0.63435837585539	-6.05209	None	AC090772.2
0.861654166907053	0.764160416786859	1.3330858877976	0.244402173090206	0.63435837585539	-6.05209	None	AC010271.2
0.861654166907053	1.95914791702724	1.14823650347765	0.306782320179955	0.63435837585539	-6.2587	None	CCDC28A-AS1
0.861654166907053	0.764160416786859	1.12515992748726	0.315509626439734	0.63435837585539	-6.28335	None	AC114802.1
0.861654166907053	0.764160416786859	1.12515992748726	0.315509626439734	0.63435837585539	-6.28335	None	AL096840.3
0.861654166907053	0.764160416786859	1.12515992748726	0.315509626439734	0.63435837585539	-6.28335	None	AL591368.1
0.861654166907053	0.764160416786859	1.12515992748726	0.315509626439734	0.63435837585539	-6.28335	None	LARGE2
0.861654166907053	0.764160416786859	1.12515992748726	0.315509626439734	0.63435837585539	-6.28335	None	TIE1
0.861654166907053	0.764160416786859	1.12515992748726	0.315509626439734	0.63435837585539	-6.28335	None	AC009053.3
0.861654166907053	0.764160416786859	1.12515992748726	0.315509626439734	0.63435837585539	-6.28335	None	ARHGDIG
0.861654166907053	1.87146978174931	1.06861281858009	0.337826874305256	0.636032317756834	-6.34254	None	ALG13-AS1
0.861654166907053	0.959147917027245	1.00724902364603	0.363578587524597	0.665355288399063	-6.40467	None	MIR33B
0.861654166907053	0.959147917027245	1.00724902364603	0.363578587524597	0.665355288399063	-6.40467	None	ITGA6-AS1
0.861654166907053	1.95914791702724	0.961869411565529	0.38367324922452	0.681227496467747	-6.44911	None	AL049646.1
0.861654166907052	1.62581458369391	2.64540874932905	0.0493925311173064	0.358973510168484	-4.40286	Up	AC069222.1
0.861654166907052	1.62581458369391	2.64540874932905	0.0493925311173065	0.358973510168484	-4.40286	Up	SNAP25-AS1
0.861654166907052	0.764160416786859	2.39508120661069	0.0661213914796045	0.40777671203191	-4.71929	None	AC073957.1
0.861654166907052	0.764160416786859	2.39508120661069	0.0661213914796045	0.40777671203191	-4.71929	None	AC007923.3
0.861654166907052	0.764160416786859	2.39508120661069	0.0661213914796045	0.40777671203191	-4.71929	None	MIR5192
0.861654166907052	0.764160416786859	2.39508120661069	0.0661213914796045	0.40777671203191	-4.71929	None	Z99758.1
0.861654166907052	0.764160416786859	2.39508120661069	0.0661213914796046	0.40777671203191	-4.71929	None	NMNAT2
0.861654166907052	0.764160416786859	2.39508120661069	0.0661213914796046	0.40777671203191	-4.71929	None	AP001107.7
0.861654166907052	0.764160416786859	2.39508120661069	0.0661213914796046	0.40777671203191	-4.71929	None	AL031290.1
0.861654166907052	0.764160416786859	2.39508120661069	0.0661213914796046	0.40777671203191	-4.71929	None	AC110611.2
0.861654166907052	0.764160416786859	2.39508120661069	0.0661213914796046	0.40777671203191	-4.71929	None	CPXM2
0.861654166907052	0.764160416786859	2.39508120661069	0.0661213914796046	0.40777671203191	-4.71929	None	AC016722.1
0.861654166907052	0.764160416786859	2.39508120661069	0.0661213914796046	0.40777671203191	-4.71929	None	AC131160.1
0.861654166907052	1.09749375012019	2.09401133892842	0.0949722896972524	0.446806723285554	-5.10513	None	FAM166B
0.861654166907052	1.09749375012019	2.09401133892842	0.0949722896972524	0.446806723285554	-5.10513	None	AL031668.1
0.861654166907052	1.09749375012019	2.09401133892842	0.0949722896972525	0.446806723285554	-5.10513	None	AC118553.1
0.861654166907052	1.09749375012019	2.09401133892842	0.0949722896972525	0.446806723285554	-5.10513	None	CYP3A7
0.861654166907052	1.09749375012019	2.09401133892842	0.0949722896972525	0.446806723285554	-5.10513	None	POU5F1
0.861654166907052	1.09749375012019	2.09401133892842	0.0949722896972526	0.446806723285554	-5.10513	None	TRPC3
0.861654166907052	1.09749375012019	2.09401133892842	0.0949722896972526	0.446806723285554	-5.10513	None	LINC02541
0.861654166907052	0.430827083453526	1.99978026625618	0.106595630219364	0.458401648037461	-5.22612	None	IL1B
0.861654166907052	0.430827083453526	1.99978026625618	0.106595630219364	0.458401648037461	-5.22612	None	BMX
0.861654166907052	0.430827083453526	1.99978026625618	0.106595630219364	0.458401648037461	-5.22612	None	AL592114.3
0.861654166907052	0.430827083453526	1.99978026625618	0.106595630219364	0.458401648037461	-5.22612	None	AL451069.2
0.861654166907052	0.430827083453526	1.99978026625618	0.106595630219364	0.458401648037461	-5.22612	None	AC018754.1
0.861654166907052	0.430827083453526	1.99978026625618	0.106595630219364	0.458401648037461	-5.22612	None	AC092574.1
0.861654166907052	0.430827083453526	1.99978026625618	0.106595630219364	0.458401648037461	-5.22612	None	IRF9
0.861654166907052	0.430827083453526	1.99978026625618	0.106595630219364	0.458401648037461	-5.22612	None	AL591167.1
0.861654166907052	0.430827083453526	1.99978026625618	0.106595630219364	0.458401648037461	-5.22612	None	AC005703.1
0.861654166907052	0.430827083453526	1.99978026625618	0.106595630219364	0.458401648037461	-5.22612	None	AL024474.2
0.861654166907052	0.430827083453526	1.99978026625618	0.106595630219364	0.458401648037461	-5.22612	None	VPS13A-AS1
0.861654166907052	0.430827083453526	1.99978026625618	0.106595630219364	0.458401648037461	-5.22612	None	AL139082.1
0.861654166907052	0.430827083453526	1.99978026625618	0.106595630219364	0.458401648037461	-5.22612	None	MCTS1
0.861654166907052	0.430827083453526	1.99978026625618	0.106595630219364	0.458401648037461	-5.22612	None	AL356234.2
0.861654166907052	0.430827083453526	1.99978026625618	0.106595630219364	0.458401648037461	-5.22612	None	SEMA3E
0.861654166907052	0.430827083453526	1.99978026625618	0.106595630219364	0.458401648037461	-5.22612	None	LINC01940
0.861654166907052	0.430827083453526	1.99978026625618	0.106595630219364	0.458401648037461	-5.22612	None	AL353795.2
0.861654166907052	0.430827083453526	1.99978026625618	0.106595630219364	0.458401648037461	-5.22612	None	SERPIND1
0.861654166907052	0.430827083453526	1.99978026625618	0.106595630219364	0.458401648037461	-5.22612	None	MIR4489
0.861654166907052	0.430827083453526	1.99978026625618	0.106595630219364	0.458401648037461	-5.22612	None	MIR645
0.861654166907052	0.430827083453526	1.99978026625618	0.106595630219364	0.458401648037461	-5.22612	None	AC007666.1
0.861654166907052	0.430827083453526	1.99978026625618	0.106595630219364	0.458401648037461	-5.22612	None	AC022166.1
0.861654166907052	0.430827083453526	1.99978026625618	0.106595630219364	0.458401648037461	-5.22612	None	AC009093.4
0.861654166907052	0.430827083453526	1.99978026625618	0.106595630219364	0.458401648037461	-5.22612	None	MYL4
0.861654166907052	0.430827083453526	1.99978026625618	0.106595630219364	0.458401648037461	-5.22612	None	AL008726.1
0.861654166907052	0.430827083453526	1.99978026625618	0.106595630219364	0.458401648037461	-5.22612	None	CLSTN2-AS1
0.861654166907052	0.430827083453526	1.99978026625618	0.106595630219364	0.458401648037461	-5.22612	None	AC005823.2
0.861654166907052	0.430827083453526	1.99978026625618	0.106595630219364	0.458401648037461	-5.22612	None	AL359813.1
0.861654166907052	0.430827083453526	1.99978026625618	0.106595630219364	0.458401648037461	-5.22612	None	LINC00565
0.861654166907052	0.430827083453526	1.99978026625618	0.106595630219364	0.458401648037461	-5.22612	None	AC069234.4
0.861654166907052	0.430827083453526	1.99978026625618	0.106595630219364	0.458401648037461	-5.22612	None	AP006216.1
0.861654166907052	0.430827083453526	1.99978026625618	0.106595630219364	0.458401648037461	-5.22612	None	AC007262.2
0.861654166907052	0.430827083453526	1.99978026625618	0.106595630219364	0.458401648037461	-5.22612	None	AP002892.1
0.861654166907052	0.430827083453526	1.99978026625618	0.106595630219364	0.458401648037461	-5.22612	None	CD200R1
0.861654166907052	0.430827083453526	1.99978026625618	0.106595630219364	0.458401648037461	-5.22612	None	FMO1
0.861654166907052	0.430827083453526	1.99978026625618	0.106595630219364	0.458401648037461	-5.22612	None	TEX101
0.861654166907052	0.430827083453526	1.99978026625618	0.106595630219364	0.458401648037461	-5.22612	None	NPAP1
0.861654166907052	0.430827083453526	1.99978026625618	0.106595630219364	0.458401648037461	-5.22612	None	AP005900.2
0.861654166907052	0.430827083453526	1.99978026625618	0.106595630219364	0.458401648037461	-5.22612	None	AC005520.5
0.861654166907052	0.430827083453526	1.99978026625618	0.106595630219364	0.458401648037461	-5.22612	None	LINC00518
0.861654166907052	0.430827083453526	1.99978026625618	0.106595630219364	0.458401648037461	-5.22612	None	FGF1
0.861654166907052	0.430827083453526	1.99978026625618	0.106595630219364	0.458401648037461	-5.22612	None	AL133313.1
0.861654166907052	0.430827083453526	1.99978026625618	0.106595630219364	0.458401648037461	-5.22612	None	WDR49
0.861654166907052	0.430827083453526	1.99978026625618	0.106595630219364	0.458401648037461	-5.22612	None	AL157388.1
0.861654166907052	0.430827083453526	1.99978026625618	0.106595630219364	0.458401648037461	-5.22612	None	SPATA41
0.861654166907052	0.430827083453526	1.99978026625618	0.106595630219364	0.458401648037461	-5.22612	None	SAMD12-AS1
0.861654166907052	0.430827083453526	1.99978026625618	0.106595630219364	0.458401648037461	-5.22612	None	TMEFF1
0.861654166907052	0.430827083453526	1.99978026625618	0.106595630219364	0.458401648037461	-5.22612	None	LGI4
0.861654166907052	0.430827083453526	1.99978026625618	0.106595630219364	0.458401648037461	-5.22612	None	PIH1D3
0.861654166907052	0.430827083453526	1.99978026625618	0.106595630219364	0.458401648037461	-5.22612	None	AL137781.1
0.861654166907052	0.430827083453526	1.99978026625618	0.106595630219364	0.458401648037461	-5.22612	None	AC005291.1
0.861654166907052	0.430827083453526	1.99978026625618	0.106595630219364	0.458401648037461	-5.22612	None	LINC01500
0.861654166907052	0.430827083453526	1.99978026625618	0.106595630219364	0.458401648037461	-5.22612	None	SLC4A8
0.861654166907052	0.430827083453526	1.99978026625618	0.106595630219364	0.458401648037461	-5.22612	None	AC019118.2
0.861654166907052	0.430827083453526	1.99978026625618	0.106595630219364	0.458401648037461	-5.22612	None	AC099811.3
0.861654166907052	0.430827083453526	1.99978026625618	0.106595630219364	0.458401648037461	-5.22612	None	MTRNR2L8
0.861654166907052	0.430827083453526	1.99978026625618	0.106595630219364	0.458401648037461	-5.22612	None	AP000919.3
0.861654166907052	0.430827083453526	1.99978026625618	0.106595630219364	0.458401648037461	-5.22612	None	PHKA1-AS1
0.861654166907052	0.430827083453526	1.99978026625618	0.106595630219364	0.458401648037461	-5.22612	None	AL139807.1
0.861654166907052	0.430827083453526	1.99978026625618	0.106595630219364	0.458401648037461	-5.22612	None	AC090907.2
0.861654166907052	0.430827083453526	1.99978026625618	0.106595630219364	0.458401648037461	-5.22612	None	AC145207.7
0.861654166907052	0.430827083453526	1.99978026625618	0.106595630219364	0.458401648037461	-5.22612	None	AC019127.1
0.861654166907052	0.430827083453526	1.99978026625618	0.106595630219364	0.458401648037461	-5.22612	None	AL035106.1
0.861654166907052	0.430827083453526	1.99978026625618	0.106595630219364	0.458401648037461	-5.22612	None	AP003717.1
0.861654166907052	0.430827083453526	1.99978026625618	0.106595630219364	0.458401648037461	-5.22612	None	AL591926.3
0.861654166907052	0.430827083453526	1.99978026625618	0.106595630219364	0.458401648037461	-5.22612	None	IFITM10
0.861654166907052	0.430827083453526	1.99978026625618	0.106595630219364	0.458401648037461	-5.22612	None	AC021549.2
0.861654166907052	0.430827083453526	1.99978026625618	0.106595630219364	0.458401648037461	-5.22612	None	AC016831.5
0.861654166907052	0.430827083453526	1.99978026625618	0.106595630219364	0.458401648037461	-5.22612	None	AP001831.1
0.861654166907052	0.430827083453526	1.99978026625618	0.106595630219364	0.458401648037461	-5.22612	None	NPSR1
0.861654166907052	0.430827083453526	1.99978026625618	0.106595630219364	0.458401648037461	-5.22612	None	AL391863.1
0.861654166907052	0.430827083453526	1.99978026625618	0.106595630219364	0.458401648037461	-5.22612	None	CLN8
0.861654166907052	0.430827083453526	1.99978026625618	0.106595630219364	0.458401648037461	-5.22612	None	AC021237.1
0.861654166907052	0.430827083453526	1.99978026625618	0.106595630219364	0.458401648037461	-5.22612	None	AC100788.1
0.861654166907052	0.430827083453526	1.99978026625618	0.106595630219364	0.458401648037461	-5.22612	None	AL158834.1
0.861654166907052	0.430827083453526	1.99978026625618	0.106595630219364	0.458401648037461	-5.22612	None	AC079140.6
0.861654166907052	0.430827083453526	1.99978026625618	0.106595630219364	0.458401648037461	-5.22612	None	LINC02810
0.861654166907052	0.430827083453526	1.99978026625618	0.106595630219364	0.458401648037461	-5.22612	None	AC087286.1
0.861654166907052	0.430827083453526	1.99978026625618	0.106595630219364	0.458401648037461	-5.22612	None	KRTAP5-7
0.861654166907052	0.430827083453526	1.99978026625618	0.106595630219364	0.458401648037461	-5.22612	None	LCP2
0.861654166907052	0.430827083453526	1.99978026625618	0.106595630219364	0.458401648037461	-5.22612	None	AL354754.1
0.861654166907052	0.430827083453526	1.99978026625618	0.106595630219364	0.458401648037461	-5.22612	None	RHOH
0.861654166907052	0.430827083453526	1.99978026625618	0.106595630219364	0.458401648037461	-5.22612	None	FAM110B
0.861654166907052	1.62581458369391	1.81342809177431	0.134238585335907	0.510542741739054	-5.46415	None	PI15
0.861654166907052	0.959147917027245	1.6438029272245	0.165870611357813	0.563519196601021	-5.67753	None	AL158070.1
0.861654166907052	0.959147917027245	1.6438029272245	0.165870611357813	0.563519196601021	-5.67753	None	ANKRD53
0.861654166907052	0.959147917027245	1.6438029272245	0.165870611357813	0.563519196601021	-5.67753	None	AC026771.1
0.861654166907052	0.959147917027245	1.6438029272245	0.165870611357813	0.563519196601021	-5.67753	None	AL031772.1
0.861654166907052	0.959147917027245	1.6438029272245	0.165870611357813	0.563519196601021	-5.67753	None	AL669831.7
0.861654166907052	0.959147917027245	1.6438029272245	0.165870611357813	0.563519196601021	-5.67753	None	AC025030.2
0.861654166907052	2.29248125036058	1.57085766002624	0.181708543320003	0.591958703153799	-5.76775	None	CLDN11
0.861654166907052	1.43082708345353	1.55936457510621	0.184338319203391	0.595654801933916	-5.78186	None	AC145207.1
0.861654166907052	1.43082708345353	1.55936457510621	0.184338319203391	0.595654801933916	-5.78186	None	KCNJ9
0.861654166907052	1.43082708345353	1.55936457510621	0.184338319203391	0.595654801933916	-5.78186	None	AC002558.3
0.861654166907052	1.09749375012019	1.48209762437574	0.203022912913011	0.625369484113705	-5.87585	None	KNDC1
0.861654166907052	1.09749375012019	1.48209762437574	0.203022912913011	0.625369484113705	-5.87585	None	MIR378J
0.861654166907052	1.29248125036058	1.4148568109122	0.22078316575132	0.63435837585539	-5.95628	None	AC005014.2
0.861654166907052	1.29248125036058	1.4148568109122	0.22078316575132	0.63435837585539	-5.95628	None	THOC7-AS1
0.861654166907052	1.8208020839343	1.36792301413863	0.234059077330177	0.63435837585539	-6.01156	None	USH2A
0.861654166907052	0.764160416786859	1.3330858877976	0.244402173090206	0.63435837585539	-6.05209	None	CRIM1-DT
0.861654166907052	0.764160416786859	1.3330858877976	0.244402173090206	0.63435837585539	-6.05209	None	AP001085.1
0.861654166907052	0.764160416786859	1.3330858877976	0.244402173090206	0.63435837585539	-6.05209	None	AC097105.1
0.861654166907052	1.53813644841598	1.31259790352792	0.250685361832956	0.63435837585539	-6.07571	None	AC037459.4
0.861654166907052	1.53813644841598	1.31259790352792	0.250685361832957	0.63435837585539	-6.07571	None	AC133961.1
0.861654166907052	2.15413541726763	1.28021916436912	0.260925103231916	0.63435837585539	-6.1127	None	AC090018.2
0.861654166907052	1.09749375012019	1.27366304048552	0.263045426266519	0.63435837585539	-6.12014	None	AC034114.2
0.861654166907052	1.09749375012019	1.27366304048552	0.263045426266519	0.63435837585539	-6.12014	None	AC073610.2
0.861654166907052	1.87146978174931	1.24176393056486	0.273591761244686	0.63435837585539	-6.15607	None	MEGF11
0.861654166907052	1.73312394865637	1.23874538743959	0.274609689825452	0.63435837585539	-6.15944	None	LIMS1-AS1
0.861654166907052	1.09749375012019	1.08873943202877	0.329730250947412	0.63435837585539	-6.32168	None	AP001341.1
0.861654166907052	1.09749375012019	1.08873943202877	0.329730250947412	0.63435837585539	-6.32168	None	AP001269.1
0.861654166907052	0.430827083453526	1.07481602905686	0.335313198221415	0.63435837585539	-6.33613	None	LINC02519
0.861654166907052	0.430827083453526	1.07481602905686	0.335313198221415	0.63435837585539	-6.33613	None	LRIT3
0.861654166907052	0.430827083453526	1.07481602905686	0.335313198221415	0.63435837585539	-6.33613	None	TBX6
0.861654166907052	0.430827083453526	1.07481602905686	0.335313198221415	0.63435837585539	-6.33613	None	SAMMSON
0.861654166907052	0.430827083453526	1.07481602905686	0.335313198221415	0.63435837585539	-6.33613	None	AP001630.1
0.861654166907052	0.430827083453526	1.07481602905686	0.335313198221415	0.63435837585539	-6.33613	None	ENOX1-AS1
0.861654166907052	0.430827083453526	1.07481602905686	0.335313198221415	0.63435837585539	-6.33613	None	LINC01513
0.861654166907052	0.430827083453526	1.07481602905686	0.335313198221415	0.63435837585539	-6.33613	None	AC011603.2
0.861654166907052	0.430827083453526	1.07481602905686	0.335313198221415	0.63435837585539	-6.33613	None	OR2B2
0.861654166907052	0.430827083453526	1.07481602905686	0.335313198221415	0.63435837585539	-6.33613	None	AC007126.1
0.861654166907052	0.430827083453526	1.07481602905686	0.335313198221415	0.63435837585539	-6.33613	None	TMEM78
0.861654166907052	0.430827083453526	1.07481602905686	0.335313198221415	0.63435837585539	-6.33613	None	AC007906.1
0.861654166907052	1.20480311508265	1.07275512149858	0.336146517185988	0.63435837585539	-6.33826	None	AC004847.1
0.861654166907052	1.20480311508265	1.07275512149858	0.336146517185988	0.63435837585539	-6.33826	None	SLC12A9-AS1
0.861654166907052	1.20480311508265	1.07275512149858	0.336146517185988	0.63435837585539	-6.33826	None	CACNA1A
0.861654166907052	1.53813644841598	0.956148852082256	0.386270639533485	0.683290032764243	-6.45462	None	AC011472.2
0.861654166907052	1.29248125036058	0.946976749955398	0.390465387720246	0.687883535954532	-6.4634	None	AL512306.3
0.861654166907052	1.69994539080606	0.926818621204574	0.399815577585792	0.697845736060702	-6.4825	None	TTLL8
0.861654166907052	0.959147917027245	0.862022281388517	0.431099347206477	0.727315027693223	-6.54196	None	HIF3A
0.861654166907051	3.42894489573981	1.51122161501764	0.195770552468904	0.615563856598066	-5.84061	None	BX470102.2
0.861539653667563	3.58117353077789	3.90355735576176	0.0132358106395436	0.211151835345338	-2.93955	Up	TMCO1-AS1
0.859547282407374	5.90647135451327	3.02682269111735	0.0322619541360756	0.303987326661533	-3.93433	Up	LURAP1L
0.858364085565698	4.13027797892019	1.85093892267337	0.128125072863793	0.499422642816824	-5.41645	None	PIWIL2
0.857663286351693	4.30193262831441	2.91403715928278	0.0365039479802344	0.317233203487344	-4.07088	Up	RAB17
0.856216615195183	3.75386828209756	1.84706352843907	0.128743052406539	0.500827559091628	-5.42139	None	HAGLROS
0.854312064797052	3.88259677048046	3.78898453422563	0.0147692431205484	0.220816912984925	-3.06256	Up	VGF
0.854162925907049	5.55293128617655	3.97774108739146	0.0123418277512551	0.204184195520018	-2.86104	Up	BBC3
0.851756938594783	3.89212636661012	2.99965779377643	0.0332300471669153	0.307983404226993	-3.96705	Up	AL137077.2
0.85084700767626	2.39438703570764	1.90090576178908	0.120428828130169	0.485201512112738	-5.35273	None	AL449423.1
0.85084427802119	4.41449755862259	3.77408749603951	0.0149834407954879	0.22093292297121	-3.07871	Up	CCDC173
0.848170386590318	6.0350979632612	11.6777903035117	0.000131754287969631	0.0480165614652067	1.9986200944569	Up	ZNF165
0.848106838741271	3.34234925342512	2.4225438424135	0.0640106253047863	0.403603617813176	-4.68432	None	AC091982.1
0.84810683874127	1.28570758627769	0.928212054767698	0.399163432994466	0.697096014177578	-6.48119	None	MRAP
0.84810683874127	1.28570758627769	0.928212054767698	0.399163432994466	0.697096014177578	-6.48119	None	AC018761.3
0.848106838741269	4.21282749078591	2.14399569350407	0.0893637459380536	0.438624718503158	-5.04091	None	LRRC7
0.845252734012871	5.97252812216357	8.46005013589596	0.000552171064788495	0.0848990320944355	0.560102149592148	Up	MARCHF3
0.844369886491032	6.36756794466068	1.38756058813884	0.228413774188914	0.63435837585539	-5.98852	None	PPFIA4
0.84416502694234	2.46517685245283	1.4880337555932	0.201523641615013	0.623506711702368	-5.86869	None	LINC01359
0.844082561307745	2.81201628113464	1.93231506279471	0.115840159412148	0.47527475820392	-5.31257	None	SNHG31
0.843689830908651	4.12294085159167	2.11716343105471	0.0923288833577369	0.445082793546981	-5.07538	None	AKR1C2
0.843273648842899	2.5289461893839	3.18857248124954	0.0271210710089214	0.280635402212643	-3.74173	Up	ALOX5AP
0.84202293722253	2.83061769877656	1.69876015412249	0.154863990746061	0.543839885713824	-5.60888	None	S100A1
0.83854519342224	9.28215488437726	26.9430013543184	2.91012759285484e-06	0.0040502509142333	4.82355748407572	Up	SLFN5
0.83819105760992	3.07818883663827	3.38007922720514	0.0222036392811512	0.25535977646983	-3.51886	Up	FAM120B
0.83819105760992	2.35488050282416	1.37093023475432	0.233186020921303	0.63435837585539	-6.00804	None	AC109449.1
0.837250884589126	5.69625544701614	4.48322523094995	0.00782597082535259	0.173418326300258	-2.34927	Up	SLC7A11-AS1
0.837196438130313	4.29169920420372	2.79736324208029	0.0415690490293904	0.334528691385894	-4.21396	Up	C9orf129
0.836822924832342	4.50734030931447	2.49387840981029	0.0588667034169265	0.38727118014728	-4.59374	None	CCDC62
0.834680835112529	3.11843635369361	2.26635378647896	0.0770864108557492	0.435014475759681	-4.88386	None	COL17A1
0.832897750428721	8.70078282629864	5.78593657418786	0.00280478902329135	0.119499276550161	-1.20182	Up	IGFL2-AS1
0.832887551442313	6.41323375003461	1.0000380630351	0.36671147544097	0.665431183352184	-6.41182	None	PTEN
0.832297445591908	3.9884218765726	3.00642445038967	0.0329858487078635	0.306912918452009	-3.95889	Up	YEATS2-AS1
0.830617698776558	1.94363	1.64618462499489	0.165377577020454	0.563219012984832	-5.67457	None	AC021739.2
0.829957577400478	2.86159545632845	1.68159408513302	0.15821995038952	0.549449154028035	-5.63038	None	ELN
0.828475609056748	1.52154716949083	1.04549460440554	0.347338873447276	0.646040278018521	-6.36621	None	AC116447.1
0.824375924862471	11.8194562159511	4.52414378891964	0.00755422366936691	0.171672881331611	-2.30957	Up	DNAJB1
0.822189266639641	3.80232034542096	1.38132950034192	0.230190803946241	0.63435837585539	-5.99585	None	SELENOP
0.822106001407512	4.65764653729484	9.26913304364512	0.00036928244787263	0.0729311368713834	0.977826443546722	Up	ITPRIP-AS1
0.820701917645207	3.81024174043473	2.43481929481779	0.0630912138918823	0.400547666097171	-4.6687	None	GRHL3
0.819810539545766	2.99486777049404	1.70266102039425	0.154111532200576	0.542247995788243	-5.60399	None	AC007038.1
0.819810539545766	2.54067774403247	1.40580877941493	0.223284957619387	0.63435837585539	-5.967	None	RASGRP1
0.819810539545766	2.27155943667994	1.40346537480982	0.223937347627729	0.63435837585539	-5.96977	None	DEPDC1-AS1
0.819810539545766	1.9382261033466	0.828804736637657	0.447867176874944	0.744622280002063	-6.57124	None	HCCAT5
0.819810539545766	1.07657193643955	0.815559307030966	0.454691649962985	0.749667503363417	-6.58268	None	AURKC
0.819810539545766	0.743238603106216	0.73418684790228	0.498343181762714	0.780935395933181	-6.64986	None	OVCH1
0.819810539545765	3.01235691045875	1.90898620486899	0.119230390887908	0.482312248106552	-5.3424	None	AC090398.2
0.817563970172152	9.9149356013088	6.11398686117131	0.00222881445360129	0.110539004556843	-0.947279	Up	STX3
0.815340511207801	9.98695569788859	4.20967167933512	0.00996945598985457	0.186590583209002	-2.62125	Up	KLF6
0.814928280890965	3.13077247425959	1.47838063068594	0.203967256599707	0.626506585622347	-5.88033	None	MCMDC2
0.81445849480637	8.93646026851472	4.01394496900329	0.0119312347981775	0.201823966349724	-2.82304	Up	ETV5
0.812468437435766	2.65786338610571	1.67262006674118	0.16000369730406	0.552122951082824	-5.6416	None	AC079305.4
0.810986469092036	2.81509946471131	1.72200815860349	0.150434319487073	0.537998654074256	-5.57969	None	AC132192.1
0.810546488871993	5.44567648323909	3.24285523021194	0.0256105914078733	0.273696294616814	-3.67797	Up	ORAI3
0.810074813184956	5.08146648224856	2.20024803062695	0.0834751503264799	0.438245129353742	-4.96866	None	PLXNC1
0.809002922439861	13.8312937443167	4.99105103815102	0.00512425846357855	0.149746377888143	-1.87416	Up	UBC
0.808844379372225	3.05968361790681	0.61023449836592	0.570441304976084	0.839037647968659	-6.74121	None	ZNF236-DT
0.80874792838168	4.95232602744908	1.23314095957303	0.276508883104454	0.63435837585539	-6.1657	None	CP
0.807635247537395	3.03944782230487	2.10437013518008	0.0937796708030894	0.445682254055137	-5.09182	None	AL603839.3
0.806263211379984	2.79310660617076	1.35180781684799	0.23879092227253	0.63435837585539	-6.03037	None	LINC01322
0.80615996999982	3.70936773075811	1.1659090708403	0.300245043801544	0.63435837585539	-6.23963	None	DIRC3-AS1
0.805012499759615	2.37146978174931	2.77799571401026	0.0424842737061177	0.337254146412863	-4.23788	Up	ARHGAP27
0.805012499759615	2.12581458369391	2.68698156413776	0.0470995866946511	0.352325722864855	-4.35091	Up	STAC3
0.805012499759615	1.93082708345353	1.95635948529868	0.112451907810605	0.468353315789074	-5.28179	None	AL807757.2
0.805012499759615	2.03813644841598	1.79075080368754	0.13808053236525	0.517965916920059	-5.49291	None	GHRLOS
0.805012499759615	1.26416041678686	1.51654201495894	0.194473478912332	0.61355140675649	-5.83414	None	UBE2F-SCLY
0.805012499759615	1.26416041678686	1.51654201495894	0.194473478912332	0.61355140675649	-5.83414	None	PLK5
0.805012499759615	1.26416041678686	1.51654201495894	0.194473478912332	0.61355140675649	-5.83414	None	AC104134.1
0.805012499759615	0.930827083453526	1.38467050855126	0.229236350503433	0.63435837585539	-5.99192	None	RBPJL
0.805012499759615	0.930827083453526	1.38467050855126	0.229236350503433	0.63435837585539	-5.99192	None	SPDYE17
0.805012499759615	0.930827083453526	1.38467050855126	0.229236350503433	0.63435837585539	-5.99192	None	AC097381.1
0.805012499759615	0.930827083453526	1.38467050855126	0.229236350503433	0.63435837585539	-5.99192	None	AC104137.1
0.805012499759615	0.930827083453526	1.38467050855126	0.229236350503433	0.63435837585539	-5.99192	None	SH2D1B
0.805012499759615	0.930827083453526	1.38467050855126	0.229236350503433	0.63435837585539	-5.99192	None	GSTM5
0.805012499759615	0.930827083453526	1.01717009610758	0.35930520645047	0.660307660797915	-6.39478	None	KRT33B
0.805012499759615	0.930827083453526	1.01717009610758	0.35930520645047	0.660307660797915	-6.39478	None	AC020765.2
0.805012499759615	1.70480311508265	0.958980120182564	0.384983310164311	0.681741845354938	-6.4519	None	AC239800.2
0.805012499759615	1.98746875060096	0.924821164885843	0.400751920303445	0.698944382305898	-6.48438	None	B3GNT6
0.805012499759614	1.59749375012019	1.41938947056657	0.219540058677366	0.63435837585539	-5.9509	None	AC007336.1
0.805012499759614	1.59749375012019	1.03069722263597	0.353547242888575	0.653416859376214	-6.3812	None	AC096887.1
0.805012499759614	1.59749375012019	0.912260452615273	0.406680726130251	0.704770721569939	-6.49612	None	AC089999.4
0.804841004232672	4.53835345219033	3.25769653218891	0.0252145474012066	0.271688103868829	-3.66062	Up	FAM174B
0.804066949036436	3.55243717846233	1.44888769038402	0.211613808992148	0.63435837585539	-5.91575	None	AL450998.3
0.802797395212276	3.82052797850369	2.54267704551772	0.0556116066100682	0.376761554853565	-4.53203	None	AC007823.1
0.801463418359778	3.20386202122579	0.609614098915075	0.57081870889074	0.839309208541544	-6.74164	None	AC145207.8
0.798651087129529	7.26892459459488	0.986656040742568	0.372585579043732	0.669667953001801	-6.425	None	HPS5
0.798471708588714	4.12254418810846	2.10917886253769	0.0932315023302544	0.445457898451285	-5.08564	None	ZNF57
0.797439140926254	2.26037373737018	5.40964788755798	0.00369916431644696	0.13163370933224	-1.50985	Up	AC011472.1
0.797439140926254	1.73205290379646	0.977893340902368	0.376474487398317	0.673626088015329	-6.43357	None	RPL34-AS1
0.797439140926253	2.12202790427723	1.28600454642848	0.259067272498939	0.63435837585539	-6.10613	None	AC145423.2
0.797439140926253	1.06538623712979	0.975797753628189	0.377409508680432	0.674720831475214	-6.43561	None	RRS1-AS1
0.796347430248633	3.5289461893839	1.95097028634672	0.113202143140927	0.469490325851189	-5.28869	None	LINC01772
0.795234296140264	4.81591081043082	4.18800476693589	0.0101669505755712	0.187143604569588	-2.64329	Up	AC068733.3
0.793607261313645	3.12011196447093	3.55388951622284	0.0186110996250754	0.23980686261126	-3.32161	Up	LIX1L-AS1
0.793607261313644	1.92512446423054	2.93322481626227	0.0357396283411663	0.315374839451532	-4.04752	Up	LY6E-DT
0.787983769927691	5.60819716519221	3.5655	0.0183960721599243	0.239034439704577	-3.3086	Up	NKX3-1
0.787523359794903	1.66287998724999	0.971575225448935	0.379299405633617	0.676458226662873	-6.43972	None	AC117500.2
0.784669507840958	8.91734989548947	4.25112206467885	0.00960402625493014	0.184138954692256	-2.57929	Up	SMOX
0.783166165527755	3.63535609310557	1.51086010959003	0.195858993331598	0.615563856598066	-5.84105	None	AL596218.1
0.78180899664482	4.47670044588663	7.43749439269804	0.000967516792446279	0.0946476718062031	-0.0364033	Up	PLA2G4C
0.780453142870664	5.10237005588468	5.39339192233185	0.0037449116066253	0.132323731409276	-1.52356	Up	ENTPD3-AS1
0.780345639278356	3.25928292422238	1.50822009133593	0.196506056947332	0.615897627754856	-5.84425	None	ACRV1
0.777839866312446	9.9199384907822	3.73738443158195	0.0155267666075279	0.22357543694053	-3.11865	Up	ADM
0.777525113028958	3.43783086482855	4.39220876970565	0.00847278108443528	0.17828620015181	-2.43848	Up	PAEP
0.774292308093637	3.80312199186135	1.64229206306517	0.166184143819043	0.564048932523325	-5.67941	None	IFT74
0.773976031629122	1.72032134914789	1.10830334520106	0.322022889629185	0.63435837585539	-6.30118	None	AC022819.1
0.773976031629121	3.02261821435073	3.83318761354891	0.0141543244485059	0.215732223095034	-3.01485	Up	MIR646HG
0.773976031629121	1.91530884938828	2.47297717614433	0.0603249635973862	0.392012339970295	-4.62024	None	AL033384.2
0.773976031629121	1.91530884938828	2.47297717614433	0.0603249635973862	0.392012339970295	-4.62024	None	AC114271.1
0.773976031629121	2.6892848810174	1.97728	0.109588476965104	0.463498539513771	-5.25497	None	MIR5581
0.773976031629121	3.4125932148315	1.65735712143572	0.163084455886832	0.558293493970607	-5.66065	None	STAT4
0.773976031629121	2.44363	1.63504999444279	0.167695331130547	0.567095695212563	-5.68842	None	FAM230C
0.773976031629121	1.58197551605495	1.57545806429414	0.180666409633107	0.590483352136803	-5.7621	None	ACVR1C
0.773976031629121	1.05365468248123	1.50491464392523	0.19731918268493	0.617017101175989	-5.84826	None	AC048382.2
0.773976031629121	1.91530884938828	1.4989	0.198806325044748	0.619656893561069	-5.85554	None	AC011337.1
0.773976031629121	1.24864218272161	1.38523420714922	0.229075687918697	0.63435837585539	-5.99126	None	TMEM92-AS1
0.773976031629121	1.24864218272161	1.38523420714922	0.229075687918697	0.63435837585539	-5.99126	None	AC105105.3
0.773976031629121	3.1669380167761	1.28812802515767	0.258388469646617	0.63435837585539	-6.10371	None	AC018797.3
0.773976031629121	1.72032134914789	1.23171279151501	0.276994776591441	0.63435837585539	-6.16729	None	RGPD2
0.773976031629121	1.38698801581456	1.18611369645405	0.292924669762648	0.63435837585539	-6.21764	None	CYP4F3
0.773976031629121	1.38698801581456	1.18611369645405	0.292924669762648	0.63435837585539	-6.21764	None	AC048344.4
0.773976031629121	0.720321349147894	1.10830334520106	0.322022889629185	0.63435837585539	-6.30118	None	DENND11
0.773976031629121	0.720321349147894	1.10830334520106	0.322022889629185	0.63435837585539	-6.30118	None	CPA5
0.773976031629121	0.720321349147894	1.10830334520106	0.322022889629185	0.63435837585539	-6.30118	None	IL16
0.773976031629121	0.720321349147894	1.10830334520106	0.322022889629185	0.63435837585539	-6.30118	None	PSG7
0.773976031629121	0.720321349147894	1.10830334520106	0.322022889629185	0.63435837585539	-6.30118	None	TEX54
0.773976031629121	0.720321349147894	1.10830334520106	0.322022889629185	0.63435837585539	-6.30118	None	MBOAT4
0.773976031629121	0.720321349147894	1.10830334520106	0.322022889629185	0.63435837585539	-6.30118	None	TMED7-TICAM2
0.773976031629121	0.720321349147894	1.10830334520106	0.322022889629185	0.63435837585539	-6.30118	None	LINC01068
0.773976031629121	0.720321349147894	1.10830334520106	0.322022889629185	0.63435837585539	-6.30118	None	AC018552.3
0.773976031629121	0.720321349147894	1.10830334520106	0.322022889629185	0.63435837585539	-6.30118	None	LINC02809
0.773976031629121	0.720321349147894	1.10830334520106	0.322022889629185	0.63435837585539	-6.30118	None	SPAG6
0.773976031629121	0.720321349147894	1.10830334520106	0.322022889629185	0.63435837585539	-6.30118	None	IL12A-AS1
0.773976031629121	0.720321349147894	1.10830334520106	0.322022889629185	0.63435837585539	-6.30118	None	AC016405.1
0.773976031629121	0.720321349147894	1.10830334520106	0.322022889629185	0.63435837585539	-6.30118	None	AL157392.4
0.773976031629121	0.720321349147894	1.10830334520106	0.322022889629185	0.63435837585539	-6.30118	None	B3GALT2
0.773976031629121	0.720321349147894	1.10830334520106	0.322022889629185	0.63435837585539	-6.30118	None	PNPLA1
0.773976031629121	0.720321349147894	1.10830334520106	0.322022889629185	0.63435837585539	-6.30118	None	LINC01629
0.773976031629121	0.38698801581456	1.07473215154223	0.335347078687084	0.63435837585539	-6.33622	None	IL5RA
0.773976031629121	0.38698801581456	1.07473215154223	0.335347078687084	0.63435837585539	-6.33622	None	C5orf46
0.773976031629121	0.38698801581456	1.07473215154223	0.335347078687084	0.63435837585539	-6.33622	None	MDS2
0.773976031629121	0.38698801581456	1.07473215154223	0.335347078687084	0.63435837585539	-6.33622	None	C17orf64
0.773976031629121	0.38698801581456	1.07473215154223	0.335347078687084	0.63435837585539	-6.33622	None	AC021851.2
0.773976031629121	0.38698801581456	1.07473215154223	0.335347078687084	0.63435837585539	-6.33622	None	MIR148B
0.773976031629121	0.38698801581456	1.07473215154223	0.335347078687084	0.63435837585539	-6.33622	None	C1orf167
0.773976031629121	0.38698801581456	1.07473215154223	0.335347078687084	0.63435837585539	-6.33622	None	AP005230.1
0.773976031629121	0.38698801581456	1.07473215154223	0.335347078687084	0.63435837585539	-6.33622	None	CACNG6
0.773976031629121	0.38698801581456	1.07473215154223	0.335347078687084	0.63435837585539	-6.33622	None	PRAC2
0.773976031629121	0.38698801581456	1.07473215154223	0.335347078687084	0.63435837585539	-6.33622	None	LINC00355
0.773976031629121	0.38698801581456	1.07473215154223	0.335347078687084	0.63435837585539	-6.33622	None	AC108174.1
0.773976031629121	0.38698801581456	1.07473215154223	0.335347078687084	0.63435837585539	-6.33622	None	SLN
0.773976031629121	0.38698801581456	1.07473215154223	0.335347078687084	0.63435837585539	-6.33622	None	AC105935.2
0.773976031629121	0.38698801581456	1.07473215154223	0.335347078687084	0.63435837585539	-6.33622	None	AC021491.3
0.773976031629121	0.38698801581456	1.07473215154223	0.335347078687084	0.63435837585539	-6.33622	None	MIR3181
0.773976031629121	0.38698801581456	1.07473215154223	0.335347078687084	0.63435837585539	-6.33622	None	LINC01752
0.773976031629121	0.38698801581456	1.07473215154223	0.335347078687084	0.63435837585539	-6.33622	None	TRIM63
0.773976031629121	0.38698801581456	1.07473215154223	0.335347078687084	0.63435837585539	-6.33622	None	SLC24A2
0.773976031629121	0.38698801581456	1.07473215154223	0.335347078687084	0.63435837585539	-6.33622	None	C6orf52
0.773976031629121	0.38698801581456	1.07473215154223	0.335347078687084	0.63435837585539	-6.33622	None	SLC5A11
0.773976031629121	0.38698801581456	1.07473215154223	0.335347078687084	0.63435837585539	-6.33622	None	LINC01841
0.773976031629121	0.38698801581456	1.07473215154223	0.335347078687084	0.63435837585539	-6.33622	None	LRRC2
0.773976031629121	0.38698801581456	1.07473215154223	0.335347078687084	0.63435837585539	-6.33622	None	AL008638.3
0.773976031629121	0.38698801581456	1.07473215154223	0.335347078687084	0.63435837585539	-6.33622	None	METTL21C
0.773976031629121	0.38698801581456	1.07473215154223	0.335347078687084	0.63435837585539	-6.33622	None	SCG3
0.773976031629121	0.38698801581456	1.07473215154223	0.335347078687084	0.63435837585539	-6.33622	None	AC005332.7
0.773976031629121	0.38698801581456	1.07473215154223	0.335347078687084	0.63435837585539	-6.33622	None	AL050338.2
0.773976031629121	0.38698801581456	1.07473215154223	0.335347078687084	0.63435837585539	-6.33622	None	AC073316.2
0.773976031629121	0.38698801581456	1.07473215154223	0.335347078687084	0.63435837585539	-6.33622	None	AC012640.5
0.773976031629121	0.38698801581456	1.07473215154223	0.335347078687084	0.63435837585539	-6.33622	None	MIR6851
0.773976031629121	0.38698801581456	1.07473215154223	0.335347078687084	0.63435837585539	-6.33622	None	MEG8
0.773976031629121	0.38698801581456	1.07473215154223	0.335347078687084	0.63435837585539	-6.33622	None	AL390037.1
0.773976031629121	0.38698801581456	1.07473215154223	0.335347078687084	0.63435837585539	-6.33622	None	SHISA9
0.773976031629121	1.05365468248123	1.04092783309084	0.349244870081242	0.647807084649436	-6.37085	None	IRF4
0.773976031629121	1.05365468248123	1.04092783309084	0.349244870081242	0.647807084649436	-6.37085	None	LINC01397
0.773976031629121	1.49429738077701	1.0347023922935	0.35185755010146	0.651447442549831	-6.37716	None	AC087588.2
0.773976031629121	0.915308849388279	0.961617902580048	0.383787141835887	0.681227496467747	-6.44935	None	JAZF1-AS1
0.773976031629121	0.915308849388279	0.961617902580047	0.383787141835887	0.681227496467747	-6.44935	None	LINC01799
0.773976031629121	0.915308849388279	0.961617902580048	0.383787141835887	0.681227496467747	-6.44935	None	AL391425.1
0.773976031629121	0.915308849388279	0.961617902580047	0.383787141835887	0.681227496467747	-6.44935	None	AC008443.9
0.773976031629121	1.91530884938828	0.942289597906698	0.392623387009492	0.689810021134847	-6.46787	None	INO80B
0.773976031629121	1.85109382340748	0.937918629707437	0.394644595514512	0.692389971764798	-6.47202	None	ZNF491
0.773976031629121	2.11029634962866	0.894902115785457	0.414990032903501	0.713092871080858	-6.51217	None	AC017104.1
0.773976031629121	1.91530884938828	0.883467806737753	0.420537226709429	0.717934360790616	-6.52262	None	AC004947.3
0.773976031629121	1.24864218272161	0.882478007671881	0.421020169457193	0.718157539343172	-6.52352	None	LINC02199
0.773976031629121	1.24864218272161	0.882478007671881	0.421020169457193	0.718157539343172	-6.52352	None	AL596247.1
0.773976031629121	1.05365468248123	0.843867986383798	0.440201957839683	0.736964678414846	-6.55807	None	AC025917.1
0.773976031629121	1.05365468248123	0.843867986383798	0.440201957839683	0.736964678414846	-6.55807	None	ZNF773
0.773976031629121	1.05365468248123	0.843867986383798	0.440201957839683	0.736964678414846	-6.55807	None	AL606468.1
0.773976031629121	1.05365468248123	0.843867986383798	0.440201957839683	0.736964678414846	-6.55807	None	CNGA1
0.773976031629121	1.38698801581456	0.773007896729465	0.477148557852495	0.768233209200871	-6.61848	None	AC027801.5
0.773976031629121	2.02261821435073	0.767991469269227	0.479849488190442	0.768233209200871	-6.62261	None	FBXW12
0.773976031629121	1.77696301629533	0.737113630386158	0.496721906015819	0.779447365456204	-6.64753	None	AL590705.1
0.77397603162912	2.24864218272161	1.65255415410742	0.164066284866139	0.560134142029424	-5.66664	None	RHOA-IT1
0.77397603162912	1.77696301629533	1.36120327409995	0.236021222746709	0.63435837585539	-6.01941	None	LINC02666
0.77397603162912	1.58197551605495	1.28812802515767	0.258388469646618	0.63435837585539	-6.10371	None	PCDHGA4
0.77397603162912	1.58197551605495	1.06343735683023	0.339936558947372	0.638004995111594	-6.34787	None	OTUB2
0.773447197850252	8.19148017774283	1.61642475082861	0.171645718111344	0.574414711478146	-5.71152	None	ACACA
0.772571947866815	3.86030756265768	2.4653345477833	0.0608681127735695	0.393845511147016	-4.62994	None	AC096564.1
0.771680569767375	4.54576703956005	1.25797398149499	0.268184557184883	0.63435837585539	-6.13787	None	ZNF707
0.771630963657001	8.49072210406545	5.59779707378824	0.00321520315252109	0.125193782315864	-1.35362	Up	NR1D1
0.76914284173075	2.59919015079028	2.30700171169085	0.0734232689842154	0.427286483936499	-4.8318	None	BBS5
0.769142841730749	3.02020161940155	2.0555278274244	0.0995470884262171	0.456096160512787	-5.15456	None	AC090948.2
0.769027019370157	5.82588357992095	2.94669284052414	0.0352139662082554	0.314683064813516	-4.03116	Up	DUSP6
0.768002062296701	2.49728436544322	1.36402562490571	0.235195203691835	0.63435837585539	-6.01612	None	AC021016.1
0.76468031537081	5.07633438079396	7.86933327097636	0.000757508592312734	0.0925078998168046	0.225667919381292	Up	MAST4
0.76426058307595	2.35109382340748	3.62156254380641	0.0173974879914233	0.233946252904528	-3.24612	Up	AL591043.2
0.764260583075949	2.01776049007415	1.46926	0.206302115950294	0.628931148650118	-5.89131	None	AC104850.2
0.763168872398328	2.63321360358699	1.17891939442004	0.295512592921596	0.63435837585539	-6.2255	None	NIM1K
0.761800739620749	3.01653056834655	3.22955730411753	0.0259715141713906	0.275439270077423	-3.69355	Up	SLC23A1
0.761800739620749	3.51167284406996	2.98418030241532	0.0337963628317091	0.309318011004952	-3.98575	Up	ATP6V1FNB
0.760428703463338	2.77018935221244	1.34760681311303	0.240039303421365	0.63435837585539	-6.03525	None	RIMBP3C
0.758335682499959	4.75773760328478	2.22042954203628	0.0814658761444922	0.438245129353742	-4.94276	None	RGPD6
0.757457423471044	4.19096589244793	2.28519278750485	0.0753644848580678	0.432465228884097	-4.85972	None	CTSS
0.757295804129255	4.39344594185078	2.03881918814286	0.101606105117259	0.458401648037461	-5.17602	None	AOX1
0.756976479433972	9.97691403977594	3.76030885709369	0.0151847784343193	0.221089048827999	-3.09368	Up	PNRC1
0.756651273257861	3.9141024078788	5.68079640524611	0.00302588884841587	0.122699867732309	-1.28612	Up	TEX14
0.754845476999677	4.51033730247924	2.58358217079635	0.0530365325678196	0.370028574710663	-4.48047	None	MIR4292
0.754344801944599	2.01280259950847	0.960446080100489	0.384318154735498	0.68157570525511	-6.45048	None	AL513320.1
0.754344801944598	4.47690840710139	4.83311039387905	0.00582546857367088	0.156564206100943	-2.01791	Up	SPDYA
0.754344801944598	2.34613593284181	3.17813934805064	0.0274229277914021	0.282483218351236	-3.75403	Up	LRRC34
0.754344801944598	2.75360007328729	2.44306263049376	0.0624819708054102	0.398599015181344	-4.65822	None	CNNM3-DT
0.754344801944598	2.45344529780426	2.32988726893844	0.0714447391500411	0.422277336198456	-4.80252	None	AL157932.1
0.754344801944598	1.15114843260142	0.980902840444939	0.375135065665914	0.672141586687346	-6.43064	None	AL159166.1
0.754344801944598	1.15114843260142	0.980902840444939	0.375135065665914	0.672141586687346	-6.43064	None	CYP19A1
0.754344801944598	1.15114843260142	0.865244103317151	0.429499390531929	0.725935685575893	-6.53908	None	AC023051.1
0.754344801944597	2.01280259950847	0.891770282927208	0.416503572993783	0.714901151271536	-6.51504	None	WDR86
0.753174956347459	7.25292226370972	2.95057355485858	0.0350641300353503	0.314373925834521	-4.02645	Up	MIR222HG
0.752163175649003	3.50685406208409	1.35240227980685	0.238614768544258	0.63435837585539	-6.02967	None	HYPK
0.751493365460068	5.56832129995146	2.86802495151752	0.0384132850733426	0.321546237381762	-4.12709	Up	CASP1
0.75135528850659	9.32959279917009	9.11372987791831	0.000397935921661319	0.0753859973918642	0.9009485074387	Up	TXNIP
0.750658692948174	4.41193956456702	3.21337066169192	0.0264187277387958	0.277790126174177	-3.71255	Up	NUDT17
0.750629072773428	6.99923884104545	3.61821965579264	0.0174552427132221	0.234090583876046	-3.24983	Up	MXD1
0.750512922331988	2.50602893542558	1.25848324483267	0.268016291849265	0.63435837585539	-6.13729	None	AP000763.3
0.750398409092499	3.63674415306542	2.40734213487088	0.0651697093045939	0.40777671203191	-4.70367	None	AC023593.1
0.750200549247304	3.39981409554115	2.09011429327911	0.0954251578912411	0.447794934996578	-5.11013	None	KCND1
0.749621544232547	2.48809410641115	1.29356211721475	0.256658930362487	0.63435837585539	-6.09751	None	AP001625.2
0.748253411454967	3.9024475393012	1.0811032884964	0.332782051755184	0.63435837585539	-6.32962	None	AL117336.1
0.747116199885712	9.68360117130627	3.71575054067255	0.0158577331262921	0.224699055588162	-3.14229	Up	MT2A
0.745679732433617	1.97529150690268	0.793882517798503	0.466030288138962	0.760552184531332	-6.6011	None	LINC00494
0.745679732433616	3.10606398116226	1.58057071264238	0.179515228767116	0.588640773700759	-5.7558	None	SLC22A2
0.743732772903932	4.71725759063646	3.45652448120759	0.0205331161511706	0.246983358392073	-3.43151	Up	ZCWPW1
0.743552758796199	5.13588359033211	0.883949635196663	0.420302291937993	0.717702475470698	-6.52218	None	IFI27L1
0.742939563498627	2.37146978174931	2.6617708422198	0.0484755147672157	0.356903235110837	-4.38239	Up	AC084262.1
0.742874791682655	3.81470284191489	2.10243196109967	0.09400158828195	0.446147278397831	-5.09431	None	CASC15
0.740797473778817	2.33936226875891	1.80835952724254	0.135087582915896	0.512604381582707	-5.47058	None	AP001970.1
0.740797473778816	2.42704040403685	2.53139364070528	0.0563461373230295	0.379254011879778	-4.54628	None	MRAP-AS1
0.740797473778816	1.95536123761056	2.11512163219215	0.0925588034120558	0.445457898451285	-5.078	None	SBK2
0.740797473778816	1.76037373737018	1.94727400715532	0.113719756432434	0.470582645877988	-5.29342	None	AC108727.1
0.740797473778816	2.00602893542558	1.77297260473607	0.141171837353783	0.521179798268914	-5.51541	None	H2AC12
0.740797473778816	2.77028951850153	1.51163830307166	0.195668660187023	0.615563856598066	-5.8401	None	AP001412.1
0.740797473778816	2.69615871138938	1.49689581053992	0.199305552993624	0.620636432060812	-5.85797	None	FMR1-IT1
0.740797473778816	1.56538623712979	1.42650902488179	0.217601112186636	0.63435837585539	-5.94244	None	TEX36
0.740797473778816	1.23205290379646	1.04803770529548	0.34628135254202	0.64462126643545	-6.36362	None	AL162713.1
0.740797473778816	3.52217447699093	0.985820492869463	0.372954945073786	0.669864301977952	-6.42582	None	TAFA2
0.740797473778816	1.23205290379646	0.834529371305611	0.444942070390462	0.741620156137882	-6.56625	None	AC004471.1
0.740797473778816	0.898719570463127	0.815250398857986	0.454851750404117	0.749667503363417	-6.58294	None	ZMAT1
0.740797473778816	0.898719570463127	0.815250398857986	0.454851750404117	0.749667503363417	-6.58294	None	AC091965.4
0.740797473778816	0.898719570463127	0.815250398857986	0.454851750404117	0.749667503363417	-6.58294	None	AL137025.1
0.739970864962652	6.30828805137177	2.49816227015647	0.0585726612007883	0.386224059848482	-4.58831	None	LCN2
0.739032707222311	3.71627959395306	4.29893514294313	0.0092018462869536	0.181249932290504	-2.53122	Up	NPW
0.73850201191707	3.30717806969755	1.39450605493468	0.226448500445223	0.63435837585539	-5.98034	None	OVGP1
0.738337630323616	3.36159545632845	2.03256952763182	0.102387874017297	0.458401648037461	-5.18404	None	AC139149.1
0.73741825994551	8.86377477722555	3.97052215945442	0.0124256587689731	0.204391072541244	-2.86864	Up	CARS1
0.735799902286991	3.55785182058715	1.36259257505968	0.235614270713752	0.63435837585539	-6.01779	None	SLC10A5
0.735245025794278	4.39854155987042	3.54519553373588	0.0187740046581461	0.239991529968726	-3.33136	Up	CD177
0.733877953723216	4.09770324835186	2.70701100281607	0.0460375574331544	0.349228383192048	-4.32596	Up	DARS-AS1
0.733023782367276	3.67872453751783	1.47883290919307	0.20385212097746	0.626476050040839	-5.87979	None	GDF9
0.732786243045596	4.29460473670864	2.66305400750042	0.0484044077636296	0.356903235110837	-4.38079	Up	SPATA25
0.730881692647466	1.82954665391665	0.858795069343017	0.432706655339005	0.729339105803186	-6.54484	None	STMN3
0.730881692647465	2.74186851863872	1.45153079065513	0.210917304710833	0.63435837585539	-5.91258	None	AL021707.2
0.730881692647465	2.40853518530539	1.1707431804176	0.298478752270732	0.63435837585539	-6.23439	None	IGFL4
0.730881692647465	2.49621332058332	0.664127200116166	0.538277942618867	0.815539099999266	-6.7032	None	FBXL22
0.728141523712475	3.79484463945692	1.17693121379506	0.296231408609964	0.63435837585539	-6.22766	None	AC005537.2
0.727664534563245	5.11393173991707	7.05427030968651	0.00121495910805604	0.09838378643798	-0.282562	Up	PABPC3
0.727478379277236	8.02738831763853	5.28404482513325	0.00407073045452353	0.13810265627326	-1.61669	Up	DNAJB9
0.725999433992666	3.43443942392992	2.74242118837125	0.0442249949688246	0.342268944689216	-4.28195	Up	AC024361.1
0.724790302157835	3.08570348489302	2.0147327956128	0.104654468620671	0.458401648037461	-5.20694	None	AC010226.1
0.723786942058822	7.04094171877161	6.09271445080454	0.00226159143837702	0.110539004556843	-0.963408	Up	ADM2
0.7235061936593	3.38735829584659	2.67741389516402	0.0476165532617435	0.354183459712944	-4.36285	Up	AP001178.2
0.723308333814105	1.55664166714744	2.01053074822527	0.105196165116912	0.458401648037461	-5.21233	None	AL022069.3
0.723308333814105	2.77126039707235	1.66614955896335	0.161302474978336	0.555124428772171	-5.64968	None	ARHGAP25
0.723308333814105	0.694987500240385	1.24413436899528	0.272794825603226	0.63435837585539	-6.15341	None	CDH19
0.723308333814105	0.694987500240385	1.24413436899528	0.272794825603226	0.63435837585539	-6.15341	None	AC068279.2
0.723308333814105	0.694987500240385	1.24413436899528	0.272794825603226	0.63435837585539	-6.15341	None	AC008752.3
0.723308333814105	0.694987500240385	1.24413436899528	0.272794825603226	0.63435837585539	-6.15341	None	LINC02175
0.723308333814105	0.694987500240385	1.24413436899528	0.272794825603226	0.63435837585539	-6.15341	None	AL356804.1
0.723308333814105	0.694987500240385	1.24413436899528	0.272794825603226	0.63435837585539	-6.15341	None	C11orf72
0.723308333814105	0.694987500240385	1.24413436899528	0.272794825603226	0.63435837585539	-6.15341	None	OR2A1
0.723308333814105	0.694987500240385	1.24413436899528	0.272794825603226	0.63435837585539	-6.15341	None	AL133260.2
0.723308333814105	0.694987500240385	1.24413436899528	0.272794825603226	0.63435837585539	-6.15341	None	AL121885.1
0.723308333814105	0.694987500240385	1.24413436899528	0.272794825603226	0.63435837585539	-6.15341	None	YIPF7
0.723308333814105	0.694987500240385	1.24413436899528	0.272794825603226	0.63435837585539	-6.15341	None	LINC00622
0.723308333814105	0.694987500240385	1.24413436899528	0.272794825603226	0.63435837585539	-6.15341	None	AC008397.2
0.723308333814105	0.694987500240385	1.24413436899528	0.272794825603226	0.63435837585539	-6.15341	None	AP000962.3
0.723308333814105	0.694987500240385	1.24413436899528	0.272794825603226	0.63435837585539	-6.15341	None	AL845472.1
0.723308333814105	0.694987500240385	1.24413436899528	0.272794825603226	0.63435837585539	-6.15341	None	AC011369.1
0.723308333814105	0.694987500240385	1.24413436899528	0.272794825603226	0.63435837585539	-6.15341	None	AP005131.4
0.723308333814105	0.694987500240385	1.24413436899528	0.272794825603226	0.63435837585539	-6.15341	None	LINC02365
0.723308333814105	1.55664166714744	1.11904772165744	0.317857772898421	0.63435837585539	-6.28983	None	MREG
0.723308333814105	1.46896353186951	1.08578854759066	0.330906672687734	0.63435837585539	-6.32475	None	AC092127.2
0.723308333814105	1.36165416690705	1.05058410096296	0.345225233404303	0.643304265638545	-6.36103	None	AC008507.4
0.723308333814105	1.02832083357372	0.944506025365738	0.391601713405611	0.688787904531164	-6.46576	None	AL513477.2
0.723308333814105	1.75162916738782	0.845526710146909	0.439364120198315	0.736447874963748	-6.55661	None	AP001931.2
0.723308333814105	1.55664166714744	0.782787894957988	0.471915215022998	0.765948815468491	-6.61038	None	CDRT15
0.723308333814105	1.02832083357372	0.773331523586621	0.476974698064661	0.768233209200871	-6.61822	None	COL6A2
0.723308333814104	1.36165416690705	5.55143948096727	0.00332707413157378	0.126864324420375	-1.39169	Up	SMIM11B
0.723308333814104	1.02832083357372	2.01053074822527	0.105196165116912	0.458401648037461	-5.21233	None	AC120498.1
0.723308333814104	1.02832083357372	2.01053074822527	0.105196165116912	0.458401648037461	-5.21233	None	HOXB2
0.723308333814104	1.02832083357372	2.01053074822527	0.105196165116912	0.458401648037461	-5.21233	None	AL354809.1
0.723308333814104	1.02832083357372	2.01053074822527	0.105196165116912	0.458401648037461	-5.21233	None	AL391335.1
0.723308333814104	1.69498750024039	1.75780018332058	0.143866425128047	0.524415977455214	-5.53458	None	PYGM
0.723308333814104	1.2233083338141	1.67869870295203	0.158793242324891	0.550219682810951	-5.634	None	IRAIN
0.723308333814104	1.36165416690705	1.30899546006661	0.251805738772941	0.63435837585539	-6.07985	None	IFI27
0.723308333814104	1.36165416690705	1.30899546006661	0.251805738772941	0.63435837585539	-6.07985	None	AP003486.2
0.723308333814104	1.69498750024039	1.24413436899528	0.272794825603226	0.63435837585539	-6.15341	None	AC010320.5
0.723308333814104	0.694987500240385	1.24413436899528	0.272794825603226	0.63435837585539	-6.15341	None	SLC6A4
0.723308333814104	0.694987500240385	1.24413436899528	0.272794825603226	0.63435837585539	-6.15341	None	AC006483.2
0.723308333814104	0.694987500240385	1.24413436899528	0.272794825603226	0.63435837585539	-6.15341	None	AC114760.2
0.723308333814104	0.694987500240385	1.24413436899528	0.272794825603226	0.63435837585539	-6.15341	None	APOL6
0.723308333814104	0.694987500240385	1.24413436899528	0.272794825603226	0.63435837585539	-6.15341	None	AL162419.1
0.723308333814104	0.694987500240385	1.24413436899528	0.272794825603226	0.63435837585539	-6.15341	None	TNFRSF9
0.723308333814104	0.694987500240385	1.24413436899528	0.272794825603226	0.63435837585539	-6.15341	None	AL031722.1
0.723308333814104	0.694987500240385	1.24413436899528	0.272794825603226	0.63435837585539	-6.15341	None	CDC42-IT1
0.723308333814104	0.694987500240385	1.24413436899528	0.272794825603226	0.63435837585539	-6.15341	None	MIR3134
0.723308333814104	2.2233083338141	1.13797460022279	0.310636395946645	0.63435837585539	-6.2697	None	AC004951.1
0.723308333814104	1.02832083357372	1.11904772165744	0.317857772898421	0.63435837585539	-6.28983	None	ASCL3
0.723308333814104	1.02832083357372	1.11904772165744	0.317857772898421	0.63435837585539	-6.28983	None	AC002542.6
0.723308333814104	2.46896353186951	1.10718016897644	0.322461057737857	0.63435837585539	-6.30236	None	AL157827.2
0.723308333814104	1.88997500048077	1.09458295384156	0.327411403575176	0.63435837585539	-6.31558	None	NAPA-AS1
0.723308333814104	1.69498750024039	1.06916571292292	0.337602168302998	0.636032317756834	-6.34197	None	TACR2
0.723308333814104	1.02832083357372	0.944506025365737	0.391601713405611	0.688787904531164	-6.46576	None	AL157904.1
0.723308333814104	1.88997500048077	0.849470245322206	0.437377167765673	0.734099745870671	-6.55312	None	GPR19
0.723308333814104	1.88997500048077	0.71851890245617	0.507086887328609	0.788305349137841	-6.66216	None	AC004039.1
0.723308333814104	0.694987500240385	0.701753593462065	0.516562985469973	0.796120326791372	-6.67508	None	AC012146.3
0.723308333814104	1.55664166714744	0.676799478035044	0.53089573033681	0.809445550264607	-6.69387	None	IL17D
0.723308333814104	1.02832083357372	0.676799478035044	0.53089573033681	0.809445550264607	-6.69387	None	AC131159.2
0.723308333814103	4.18009657367524	2.99791792346866	0.0332931678468094	0.3082856504743	-3.96915	Up	CTBP1-AS
0.723308333814103	1.88997500048077	1.75780018332057	0.143866425128048	0.524415977455214	-5.53458	None	RSPH10B
0.723308333814103	1.88997500048077	0.913933147175731	0.405887132283701	0.703965086866117	-6.49457	None	AC024933.1
0.721936297656693	4.87207805959696	2.79219268636023	0.0418111976117012	0.334970937821662	-4.22034	Up	CEP126
0.721781545135656	10.6343804139611	5.99414296995517	0.00242119752694378	0.111973432673272	-1.03882	Up	PDE2A
0.720154890731081	4.29398023167103	2.86319436350068	0.0386201991366023	0.322090696554108	-4.13301	Up	AC025569.1
0.720074533416673	3.45977327283743	1.65793126892034	0.162967486342808	0.55812186847027	-5.65994	None	HOXA2
0.719476454201494	2.29552320111995	1.24696342359407	0.271846503494176	0.63435837585539	-6.15024	None	FYB1
0.718706400639094	2.06911420596787	0.714457102111904	0.509371338534081	0.790091683050943	-6.66531	None	AC137630.3
0.718426075159304	2.61966627542121	0.9253945168509	0.40048296969947	0.698572577420354	-6.48384	None	SPC25
0.717870782102235	3.4897078653107	1.36588347462173	0.2346529688985	0.63435837585539	-6.01395	None	AC092903.2
0.717334364481684	3.27696301629533	2.11961927147821	0.0920531514052553	0.444192556732388	-5.07223	None	AP001033.4
0.717334364481684	2.41530884938828	2.09361505169553	0.0950182361759407	0.446938950934973	-5.10564	None	AC019171.1
0.717334364481684	1.41530884938828	1.16535596749832	0.300447734826768	0.63435837585539	-6.24023	None	DGCR10
0.717334364481684	1.41530884938828	1.16535596749831	0.300447734826768	0.63435837585539	-6.24023	None	CCDC13-AS1
0.717334364481683	1.74864218272161	3.44846834151203	0.0207021604751125	0.247792892605121	-3.44067	Up	AC010401.1
0.717334364481683	1.74864218272161	0.818729603735032	0.453051032096586	0.748940609479819	-6.57995	None	AC005324.5
0.712501174583312	3.09919015079028	2.47467693998491	0.0602048932318818	0.392012339970295	-4.61808	None	AC073046.3
0.712501174583312	2.76585681745695	1.33854589936657	0.242752960813849	0.63435837585539	-6.04577	None	AC022154.1
0.712501174583312	3.17332095790243	1.10127162630834	0.324774708839618	0.63435837585539	-6.30857	None	NKAIN1
0.712020516525343	4.19194180499557	2.49958776624152	0.0584751764589504	0.386224059848482	-4.58651	None	AP001042.1
0.711343982099214	13.6224021285454	4.08641114372416	0.0111563661139655	0.195310470920379	-2.74762	Up	SLC38A2
0.70998794024182	8.50219398011226	4.04894051484048	0.0115494360348836	0.199130400238062	-2.78652	Up	FST
0.709761005648323	2.35488050282416	1.2469638512177	0.271846360381212	0.63435837585539	-6.15024	None	AC008760.2
0.709761005648322	2.21653466973121	3.84907063516665	0.0139406855981861	0.215729297986097	-2.99779	Up	AC026979.3
0.709761005648322	2.84135770903659	1.15261440463377	0.305151127998525	0.63435837585539	-6.25399	None	SMCO2
0.709761005648322	1.88320133639788	0.887567718759795	0.418541475206519	0.715561590521736	-6.51888	None	C20orf202
0.708669294970701	3.73673628913276	2.70141138375202	0.0463317428989523	0.349621875212855	-4.33293	Up	AC096586.2
0.708069173308778	5.21364938384046	2.22776725144627	0.0807483722117746	0.438245129353742	-4.93334	None	ARHGEF5
0.706502542872009	8.87133013417134	7.81133	0.000782275523238214	0.0925078998168046	0.191365070153326	Up	RRAGC
0.705542613623743	9.42796934238461	3.66858267171441	0.0166081379784686	0.228985730675067	-3.19411	Up	RNF19B
0.705159072473312	1.93754203695781	0.656153682572352	0.542958452601708	0.82019990078256	-6.70899	None	ROBO2
0.705159072473312	1.54756703647704	0.64607334754701	0.548914774162292	0.823635177426554	-6.71623	None	SOX2-OT
0.705159072473311	3.15001867716291	1.44851587619518	0.211711967861652	0.63435837585539	-5.91619	None	ATF7-NPFF
0.705027230658153	10.4116473835766	9.2502261175877	0.000372632345502837	0.0729311368713834	0.96855454543379	Up	CASP4
0.704486016594428	4.19765874685992	1.7210542378824	0.150613508373481	0.538285894987342	-5.58089	None	AC034213.1
0.703677104129582	2.89979061532303	2.64600946448387	0.0493585233435777	0.358973510168484	-4.40211	Up	TMEM220
0.703677104129581	3.09477811556342	2.28952195290146	0.0749747377483652	0.43128981172722	-4.85418	None	FZD3
0.702536324695532	3.75604120261469	4.58827682655751	0.00715033237841396	0.167600835576134	-2.24787	Up	SLC22A1
0.700373766119624	7.06215593044941	5.04654719191598	0.00490193071210005	0.147955624336784	-1.82449	Up	GALNT13
0.70004555709515	3.31898631041708	1.47578041950716	0.204630421807893	0.627436727911411	-5.88347	None	AL355483.2
0.699845224516972	2.28570758627769	1.34562944256207	0.240629044124345	0.63435837585539	-6.03755	None	AC079313.1
0.699845224516972	2.39301695124014	1.21790623352417	0.28173257686375	0.63435837585539	-6.18264	None	PDE2A-AS2
0.699845224516972	1.95237425294435	1.03319011657405	0.352494734307113	0.652241530678913	-6.37868	None	AC004253.1
0.699845224516972	1.28570758627769	0.744145667563481	0.49284209443631	0.776130260072305	-6.64193	None	AL354824.2
0.699845224516971	2.48069508651807	1.69797726311806	0.155015457202006	0.544128798350097	-5.60986	None	AL392086.3
0.699845224516971	1.81402841985141	0.868577544636518	0.427848910717948	0.724318888451549	-6.53608	None	LINC02783
0.699845224516971	2.05968361790681	0.863899075699205	0.43016676427203	0.726279672364394	-6.54028	None	DCTN1-AS1
0.699845224516971	2.34234925342512	0.656832664403175	0.542558819543048	0.819744499559281	-6.7085	None	CASC1
0.698953846417531	2.07278525702287	1.00353791586587	0.365188094494727	0.665431183352184	-6.40836	None	BOLA2-SMG1P6
0.69895384641753	2.07278525702287	0.864439189386172	0.429898673858529	0.726210560415079	-6.5398	None	FAM83F
0.697901150934355	3.96905426044034	3.38315838039985	0.0221333977927685	0.25535977646983	-3.51532	Up	AC099811.4
0.69770313479716	2.31781509926809	1.89262076283484	0.121670722619096	0.487929396999136	-5.36331	None	SYN3
0.69770313479716	2.31781509926809	1.89262076283483	0.121670722619096	0.487929396999136	-5.36331	None	AC010207.1
0.69770313479716	2.88462833864845	0.853376871901468	0.435415704360651	0.732019498749059	-6.54966	None	AC027307.1
0.695820947083447	3.02937517999454	1.22970758345892	0.277678313793093	0.63435837585539	-6.16953	None	CBSL
0.695290251778205	3.45495449085156	1.3823596532489	0.229896106965668	0.63435837585539	-5.99464	None	AL021807.1
0.694962965862172	3.55726702295762	1.04830445185419	0.346170589241572	0.644586413087548	-6.36335	None	PLAC1
0.69484945348955	5.87006190177914	4.80543483796002	0.00595973406640807	0.157203060283972	-2.04346	Up	SLIT2
0.694355105457372	8.40485641715344	5.31408048133061	0.00397799000012947	0.135957169827072	-1.59096	Up	COQ10B
0.692503122406971	3.43518040810179	2.1241116029622	0.0915510558568272	0.442853263434106	-5.06645	None	ASB14
0.690129775963801	2.75467111814719	4.18278307669313	0.0102152298171527	0.187481272805355	-2.64861	Up	LURAP1L-AS1
0.6901297759638	2.64736175318474	3.70701394325451	0.015993707088598	0.22535115297163	-3.15186	Up	MAP3K15
0.6901297759638	3.46717229273051	1.64305909263732	0.166024896199139	0.563852825511899	-5.67846	None	AP002957.1
0.6901297759638	1.45237425294435	0.864821207720746	0.42970913464446	0.726143220311165	-6.53946	None	DNM1P35
0.690129775963799	2.42133778481386	2.13157151891691	0.0907237694759696	0.440980184887852	-5.05687	None	AC093425.1
0.690129775963799	2.31402841985141	1.8237023292664	0.132534550245104	0.507520804929103	-5.4511	None	SNRK-AS1
0.687631873203689	4.53123007800887	1.90610171357587	0.119656757215609	0.483412527296475	-5.34609	None	AC107027.3
0.687275771462657	4.11289456302823	3.68957208116993	0.0162692358610199	0.227442464726713	-3.17101	Up	NYAP1
0.686917446405903	7.36212801660658	3.16073485770031	0.0279350721160737	0.284946834955977	-3.77459	Up	GPCPD1
0.686297896351191	2.0664572819897	4.46494501124577	0.00795108225178667	0.174728519799789	-2.36708	Up	AC011825.2
0.68629789635119	2.47392142243518	1.15573511322782	0.303993099277047	0.63435837585539	-6.25063	None	AL158071.3
0.686297896351189	2.20480311508265	2.77488822629431	0.0426332192904284	0.337616113678395	-4.24173	Up	INPP4B
0.686297896351189	2.20480311508265	2.77488822629431	0.0426332192904284	0.337616113678395	-4.24173	Up	AC022306.2
0.686297896351189	1.87146978174931	2.37983801937195	0.0673259063073993	0.411438681054068	-4.73873	None	FAM225A
0.686297896351189	1.73312394865637	2.34691769744345	0.0700102391172895	0.418591052593398	-4.78076	None	AL513128.3
0.686297896351189	2.20480311508265	1.74885502844631	0.145479795286223	0.528197077030501	-5.54587	None	SLC38A5
0.686297896351189	1.53813644841598	1.52974043328804	0.191292287191424	0.609236508863406	-5.81808	None	AC105206.3
0.686297896351189	2.20480311508265	1.16084442974031	0.302105631408569	0.63435837585539	-6.24511	None	AL137157.1
0.686297896351189	2.0664572819897	1.07866550030437	0.333761485906564	0.63435837585539	-6.33215	None	SMIM2
0.686297896351189	1.87146978174931	1.00714303896213	0.363624469943591	0.665355288399063	-6.40478	None	FP325330.3
0.686297896351189	1.20480311508265	0.818030542106945	0.45341240593067	0.748940609479819	-6.58055	None	AC011912.1
0.686297896351189	2.20480311508265	0.723668669214944	0.504201009948975	0.785544887290836	-6.65814	None	DOCK9-DT
0.685527842788789	3.61402431846674	1.23666558148513	0.27531307817228	0.63435837585539	-6.16177	None	AL024508.1
0.685527842788789	2.22404931798597	0.799797937179692	0.462915134721925	0.757475503269344	-6.59611	None	LINC00239
0.685094145167064	4.02401177903635	4.17967914165101	0.0102440557953772	0.187735249294652	-2.65177	Up	CARD9
0.68504718473082	3.36723741328291	1.44461250408306	0.212745130362754	0.63435837585539	-5.92086	None	AC104335.2
0.683843433546695	3.37635098624402	1.62438660942583	0.169945686091273	0.570739464867057	-5.70166	None	Z94721.3
0.681464706452818	2.53571985346679	1.08406201726915	0.331596680468482	0.63435837585539	-6.32655	None	AC090246.1
0.680641740467497	9.39412580183099	17.8304246027147	1.93201941522001e-05	0.017286053710747	3.6394932094148	Up	TMEM135
0.680213994832449	2.38320133639788	0.702031857327384	0.516404696268975	0.796023286422002	-6.67487	None	DCDC1
0.679560561470985	8.16433	4.32303464888541	0.00900664196075318	0.181036354197459	-2.50713	Up	NR4A2
0.679033875597366	3.74509889053045	0.928524009752198	0.399017552504613	0.69709166229213	-6.4809	None	ELP5
0.67775415137725	3.8128986644129	1.59011478412435	0.177385816129628	0.584884311073802	-5.74405	None	AC113607.1
0.677671685742654	4.4521191771662	0.990690050581311	0.370806587578361	0.667681063179265	-6.42104	None	ZDBF2
0.67747382589746	5.32995442228054	2.81906473367634	0.0405697928344554	0.330414320575025	-4.18721	Up	SDR16C5
0.67747382589746	3.0943324265137	1.36401743255768	0.235197597363394	0.63435837585539	-6.01613	None	AC022137.3
0.676582447798018	2.19994539080606	1.35777621451383	0.237027933453861	0.63435837585539	-6.02341	None	DMGDH
0.676582447798018	2.19994539080606	1.11533915561921	0.319290018995597	0.63435837585539	-6.29376	None	AC026191.1
0.67620973439603	4.66051362014335	1.66973048994931	0.160582385462498	0.553509895515478	-5.64521	None	SLCO1B3
0.67377016874847	4.21696672978168	1.47977189796417	0.203613287471111	0.626476050040839	-5.87866	None	AP003469.2
0.672718514160099	10.9027749028401	4.30792674833226	0.00912843949186778	0.181249932290504	-2.52222	Up	NUP50
0.672357837786314	4.03376463253311	3.7840175229763	0.0148402634135273	0.22093292297121	-3.06794	Up	G2E3-AS1
0.67216270759619	5.38847769163638	5.90081056636693	0.00258486169081199	0.115428880301439	-1.11125	Up	ZNF483
0.671980514623008	3.27391732105052	2.09475656325796	0.0948859510662483	0.446806723285554	-5.10417	None	LINC02678
0.671466459686873	3.44901656413831	2.10507016354025	0.0936996569298559	0.44567378116703	-5.09092	None	C4orf47
0.671210959978158	10.3483322615425	2.12012380539002	0.0919966139058778	0.444065350976888	-5.07158	None	LDHA
0.668962128528414	4.01091013992029	1.67402996936992	0.159722108078312	0.551776688151045	-5.63984	None	ANG
0.667768626120637	10.1150955802812	5.76307680973783	0.00285117702887693	0.12045141134473	-1.22004	Up	ANKRD12
0.667548033014291	7.40020845142984	7.40881564641445	0.000983796857681132	0.0946476718062031	-0.0543692	Up	SMIM19
0.667034842861922	8.51579846567423	3.72935785558411	0.0156486165871693	0.223633281655314	-3.12741	Up	GADD45B
0.666861676432008	9.57661631539835	6.63860796583794	0.0015746279381547	0.102519113549996	-0.565201	Up	NR1D2
0.666666666666668	1.96896353186951	0.854468356106728	0.434868911138145	0.731605396671333	-6.54869	None	ANKRD55
0.666666666666667	3.31221264633419	3.02658414085393	0.0322703148125452	0.303987326661533	-3.93462	Up	AGAP2-AS1
0.666666666666667	1.52832083357372	2.98543094673818	0.0337501975824016	0.309318011004952	-3.98423	Up	LINC02389
0.666666666666667	1.52832083357372	2.98543094673818	0.0337501975824016	0.309318011004952	-3.98423	Up	CYSLTR2
0.666666666666667	0.333333333333333	2.1456610215754	0.0891831228889718	0.438245129353742	-5.03877	None	AC025280.1
0.666666666666667	0.333333333333333	2.1456610215754	0.0891831228889718	0.438245129353742	-5.03877	None	OR52W1
0.666666666666667	0.666666666666667	2.1456610215754	0.0891831228889718	0.438245129353742	-5.03877	None	AL139353.1
0.666666666666667	0.666666666666667	2.1456610215754	0.0891831228889718	0.438245129353742	-5.03877	None	DINOL
0.666666666666667	0.333333333333333	2.1456610215754	0.0891831228889718	0.438245129353742	-5.03877	None	MIR3188
0.666666666666667	0.666666666666667	2.1456610215754	0.0891831228889718	0.438245129353742	-5.03877	None	AC005703.7
0.666666666666667	0.666666666666667	2.1456610215754	0.0891831228889718	0.438245129353742	-5.03877	None	HAS1
0.666666666666667	0.333333333333333	2.1456610215754	0.0891831228889716	0.438245129353742	-5.03877	None	AC135048.3
0.666666666666667	0.666666666666667	2.1456610215754	0.0891831228889718	0.438245129353742	-5.03877	None	AGPAT1
0.666666666666667	0.333333333333333	2.1456610215754	0.0891831228889718	0.438245129353742	-5.03877	None	AL158211.3
0.666666666666667	0.333333333333333	2.1456610215754	0.0891831228889718	0.438245129353742	-5.03877	None	C9orf131
0.666666666666667	0.666666666666667	2.1456610215754	0.0891831228889718	0.438245129353742	-5.03877	None	NOP53-AS1
0.666666666666667	0.333333333333333	2.1456610215754	0.0891831228889716	0.438245129353742	-5.03877	None	AC137936.1
0.666666666666667	0.333333333333333	2.1456610215754	0.0891831228889716	0.438245129353742	-5.03877	None	AL138749.1
0.666666666666667	0.333333333333333	2.1456610215754	0.0891831228889718	0.438245129353742	-5.03877	None	CRYM
0.666666666666667	0.333333333333333	2.1456610215754	0.0891831228889716	0.438245129353742	-5.03877	None	SIRLNT
0.666666666666667	0.333333333333333	2.1456610215754	0.0891831228889718	0.438245129353742	-5.03877	None	SLC25A47
0.666666666666667	0.333333333333333	2.1456610215754	0.0891831228889716	0.438245129353742	-5.03877	None	LINC02015
0.666666666666667	0.333333333333333	2.1456610215754	0.0891831228889718	0.438245129353742	-5.03877	None	COL14A1
0.666666666666667	0.666666666666667	2.1456610215754	0.0891831228889718	0.438245129353742	-5.03877	None	AL161772.1
0.666666666666667	0.333333333333333	2.1456610215754	0.0891831228889716	0.438245129353742	-5.03877	None	C2orf78
0.666666666666667	0.333333333333333	2.1456610215754	0.0891831228889718	0.438245129353742	-5.03877	None	MIR4653
0.666666666666667	0.333333333333333	2.1456610215754	0.0891831228889716	0.438245129353742	-5.03877	None	SGIP1
0.666666666666667	0.333333333333333	2.1456610215754	0.0891831228889716	0.438245129353742	-5.03877	None	AC017000.1
0.666666666666667	0.333333333333333	2.1456610215754	0.0891831228889718	0.438245129353742	-5.03877	None	LINC01031
0.666666666666667	0.333333333333333	2.1456610215754	0.0891831228889716	0.438245129353742	-5.03877	None	AP001065.3
0.666666666666667	0.333333333333333	2.1456610215754	0.0891831228889718	0.438245129353742	-5.03877	None	AL158210.1
0.666666666666667	0.333333333333333	2.1456610215754	0.0891831228889718	0.438245129353742	-5.03877	None	AC110792.3
0.666666666666667	0.333333333333333	2.1456610215754	0.0891831228889718	0.438245129353742	-5.03877	None	HSPA1A
0.666666666666667	0.333333333333333	2.1456610215754	0.0891831228889716	0.438245129353742	-5.03877	None	CITED1
0.666666666666667	0.333333333333333	2.1456610215754	0.0891831228889718	0.438245129353742	-5.03877	None	AC107993.1
0.666666666666667	0.333333333333333	2.1456610215754	0.0891831228889716	0.438245129353742	-5.03877	None	AGBL5-AS1
0.666666666666667	0.333333333333333	2.1456610215754	0.0891831228889718	0.438245129353742	-5.03877	None	AP005717.1
0.666666666666667	0.333333333333333	2.1456610215754	0.0891831228889716	0.438245129353742	-5.03877	None	UNC5CL
0.666666666666667	0.666666666666667	2.1456610215754	0.0891831228889718	0.438245129353742	-5.03877	None	AL357141.1
0.666666666666667	0.333333333333333	2.1456610215754	0.0891831228889718	0.438245129353742	-5.03877	None	AC022784.1
0.666666666666667	0.333333333333333	2.1456610215754	0.0891831228889716	0.438245129353742	-5.03877	None	AC121338.2
0.666666666666667	0.333333333333333	2.1456610215754	0.0891831228889718	0.438245129353742	-5.03877	None	DIAPH3-AS1
0.666666666666667	0.666666666666667	2.1456610215754	0.0891831228889718	0.438245129353742	-5.03877	None	AJ239328.1
0.666666666666667	0.333333333333333	2.1456610215754	0.0891831228889716	0.438245129353742	-5.03877	None	EDA2R
0.666666666666667	0.333333333333333	2.1456610215754	0.0891831228889716	0.438245129353742	-5.03877	None	CLEC1A
0.666666666666667	0.333333333333333	2.1456610215754	0.0891831228889716	0.438245129353742	-5.03877	None	AC016831.4
0.666666666666667	0.333333333333333	2.1456610215754	0.0891831228889716	0.438245129353742	-5.03877	None	NLRP11
0.666666666666667	0.333333333333333	2.1456610215754	0.0891831228889718	0.438245129353742	-5.03877	None	AC073210.3
0.666666666666667	0.333333333333333	2.1456610215754	0.0891831228889718	0.438245129353742	-5.03877	None	IL1RN
0.666666666666667	0.333333333333333	2.1456610215754	0.0891831228889716	0.438245129353742	-5.03877	None	AC119673.2
0.666666666666667	0.333333333333333	2.1456610215754	0.0891831228889716	0.438245129353742	-5.03877	None	WNK2
0.666666666666667	0.333333333333333	2.1456610215754	0.0891831228889718	0.438245129353742	-5.03877	None	AC002550.1
0.666666666666667	0.333333333333333	2.1456610215754	0.0891831228889718	0.438245129353742	-5.03877	None	AC005487.1
0.666666666666667	0.333333333333333	2.1456610215754	0.0891831228889718	0.438245129353742	-5.03877	None	XIRP1
0.666666666666667	0.333333333333333	2.1456610215754	0.0891831228889716	0.438245129353742	-5.03877	None	AC091167.5
0.666666666666667	0.333333333333333	2.1456610215754	0.0891831228889716	0.438245129353742	-5.03877	None	KCND3-IT1
0.666666666666667	0.333333333333333	2.1456610215754	0.0891831228889716	0.438245129353742	-5.03877	None	AC013391.1
0.666666666666667	0.333333333333333	2.1456610215754	0.0891831228889718	0.438245129353742	-5.03877	None	AC009318.4
0.666666666666667	0.333333333333333	2.1456610215754	0.0891831228889718	0.438245129353742	-5.03877	None	IFIT1B
0.666666666666667	0.333333333333333	2.1456610215754	0.0891831228889716	0.438245129353742	-5.03877	None	AC018557.2
0.666666666666667	0.333333333333333	2.1456610215754	0.0891831228889718	0.438245129353742	-5.03877	None	UBL7-AS1
0.666666666666667	0.333333333333333	2.1456610215754	0.0891831228889716	0.438245129353742	-5.03877	None	NTRK1
0.666666666666667	0.333333333333333	2.1456610215754	0.0891831228889716	0.438245129353742	-5.03877	None	AC007610.2
0.666666666666667	0.333333333333333	2.1456610215754	0.0891831228889716	0.438245129353742	-5.03877	None	TSPAN18
0.666666666666667	0.333333333333333	2.1456610215754	0.0891831228889718	0.438245129353742	-5.03877	None	SLC24A4
0.666666666666667	0.333333333333333	2.1456610215754	0.0891831228889718	0.438245129353742	-5.03877	None	CNOT10-AS1
0.666666666666667	0.333333333333333	2.1456610215754	0.0891831228889716	0.438245129353742	-5.03877	None	AC090791.1
0.666666666666667	0.333333333333333	2.1456610215754	0.0891831228889718	0.438245129353742	-5.03877	None	EIF4E1B
0.666666666666667	0.333333333333333	2.1456610215754	0.0891831228889718	0.438245129353742	-5.03877	None	AC025175.2
0.666666666666667	0.333333333333333	2.1456610215754	0.0891831228889718	0.438245129353742	-5.03877	None	AC002551.1
0.666666666666667	0.333333333333333	2.1456610215754	0.0891831228889716	0.438245129353742	-5.03877	None	SLC52A1
0.666666666666667	0.333333333333333	2.1456610215754	0.0891831228889716	0.438245129353742	-5.03877	None	LINC02513
0.666666666666667	0.333333333333333	2.1456610215754	0.0891831228889718	0.438245129353742	-5.03877	None	WWTR1-IT1
0.666666666666667	0.333333333333333	2.1456610215754	0.0891831228889718	0.438245129353742	-5.03877	None	AC020763.1
0.666666666666667	0.333333333333333	2.1456610215754	0.0891831228889718	0.438245129353742	-5.03877	None	MCOLN3
0.666666666666667	0.333333333333333	2.1456610215754	0.0891831228889718	0.438245129353742	-5.03877	None	DIO2-AS1
0.666666666666667	0.333333333333333	2.1456610215754	0.0891831228889718	0.438245129353742	-5.03877	None	CD81-AS1
0.666666666666667	0.333333333333333	2.1456610215754	0.0891831228889718	0.438245129353742	-5.03877	None	AC092718.6
0.666666666666667	0.333333333333333	2.1456610215754	0.0891831228889718	0.438245129353742	-5.03877	None	AL157911.1
0.666666666666667	0.333333333333333	2.1456610215754	0.0891831228889718	0.438245129353742	-5.03877	None	LRMP
0.666666666666667	0.333333333333333	2.1456610215754	0.0891831228889718	0.438245129353742	-5.03877	None	LMO7DN-IT1
0.666666666666667	0.333333333333333	2.1456610215754	0.0891831228889718	0.438245129353742	-5.03877	None	AC002059.2
0.666666666666667	0.333333333333333	2.1456610215754	0.0891831228889718	0.438245129353742	-5.03877	None	KNG1
0.666666666666667	0.333333333333333	2.1456610215754	0.0891831228889718	0.438245129353742	-5.03877	None	AC018946.1
0.666666666666667	0.333333333333333	2.1456610215754	0.0891831228889718	0.438245129353742	-5.03877	None	AL031726.1
0.666666666666667	0.333333333333333	2.1456610215754	0.0891831228889718	0.438245129353742	-5.03877	None	AL121906.1
0.666666666666667	0.333333333333333	2.1456610215754	0.0891831228889718	0.438245129353742	-5.03877	None	AC005790.1
0.666666666666667	0.333333333333333	2.1456610215754	0.0891831228889718	0.438245129353742	-5.03877	None	BANK1
0.666666666666667	0.333333333333333	2.1456610215754	0.0891831228889718	0.438245129353742	-5.03877	None	AC087627.1
0.666666666666667	0.333333333333333	2.1456610215754	0.0891831228889718	0.438245129353742	-5.03877	None	AC100791.1
0.666666666666667	0.333333333333333	2.1456610215754	0.0891831228889718	0.438245129353742	-5.03877	None	AC134312.1
0.666666666666667	0.333333333333333	2.1456610215754	0.0891831228889718	0.438245129353742	-5.03877	None	AL353135.1
0.666666666666667	0.333333333333333	2.1456610215754	0.0891831228889718	0.438245129353742	-5.03877	None	AC093433.2
0.666666666666667	0.333333333333333	2.1456610215754	0.0891831228889718	0.438245129353742	-5.03877	None	AL590550.1
0.666666666666667	0.333333333333333	2.1456610215754	0.0891831228889718	0.438245129353742	-5.03877	None	AP000255.1
0.666666666666667	0.333333333333333	2.1456610215754	0.0891831228889718	0.438245129353742	-5.03877	None	FO681492.1
0.666666666666667	0.333333333333333	2.1456610215754	0.0891831228889718	0.438245129353742	-5.03877	None	MIR7976
0.666666666666667	0.333333333333333	2.1456610215754	0.0891831228889718	0.438245129353742	-5.03877	None	MPC1L
0.666666666666667	0.333333333333333	2.1456610215754	0.0891831228889718	0.438245129353742	-5.03877	None	TUBA3FP
0.666666666666667	0.333333333333333	2.1456610215754	0.0891831228889718	0.438245129353742	-5.03877	None	WNT8B
0.666666666666667	0.333333333333333	2.1456610215754	0.0891831228889718	0.438245129353742	-5.03877	None	OTP
0.666666666666667	0.333333333333333	2.1456610215754	0.0891831228889718	0.438245129353742	-5.03877	None	AP001496.2
0.666666666666667	0.333333333333333	2.1456610215754	0.0891831228889718	0.438245129353742	-5.03877	None	AL133352.1
0.666666666666667	0.333333333333333	2.1456610215754	0.0891831228889718	0.438245129353742	-5.03877	None	AL357552.3
0.666666666666667	0.333333333333333	2.1456610215754	0.0891831228889718	0.438245129353742	-5.03877	None	MIR3194
0.666666666666667	0.333333333333333	2.1456610215754	0.0891831228889718	0.438245129353742	-5.03877	None	AC107294.3
0.666666666666667	0.333333333333333	2.1456610215754	0.0891831228889718	0.438245129353742	-5.03877	None	AC010327.7
0.666666666666667	0.333333333333333	2.1456610215754	0.0891831228889718	0.438245129353742	-5.03877	None	AGBL1
0.666666666666667	0.333333333333333	2.1456610215754	0.0891831228889718	0.438245129353742	-5.03877	None	AP003396.3
0.666666666666667	3.44661666762821	1.81609324184319	0.133794385724606	0.509937159770703	-5.46076	None	LINC00649
0.666666666666667	1	1.51886063479476	0.193910870319184	0.613443000787498	-5.83132	None	AL606760.2
0.666666666666667	1	1.51886063479476	0.193910870319184	0.613443000787498	-5.83132	None	SOGA3
0.666666666666667	1	1.51886063479476	0.193910870319184	0.613443000787498	-5.83132	None	AC009102.4
0.666666666666667	1	1.51886063479476	0.193910870319184	0.613443000787498	-5.83132	None	C1orf146
0.666666666666667	1	1.51886063479476	0.193910870319184	0.613443000787498	-5.83132	None	STRC
0.666666666666667	1	1.51886063479476	0.193910870319184	0.613443000787498	-5.83132	None	AC069368.2
0.666666666666667	2.10730936496245	1.44593583635833	0.212394317269342	0.63435837585539	-5.91928	None	LINC01301
0.666666666666667	1.19498750024039	1.3113928529263	0.251059616166625	0.63435837585539	-6.0771	None	AC245100.7
0.666666666666667	1.19498750024039	1.3113928529263	0.251059616166625	0.63435837585539	-6.0771	None	AC003101.2
0.666666666666667	1.19498750024039	1.3113928529263	0.251059616166625	0.63435837585539	-6.0771	None	SFTA1P
0.666666666666667	1.19498750024039	1.3113928529263	0.251059616166625	0.63435837585539	-6.0771	None	ARHGAP8
0.666666666666667	1.19498750024039	1.3113928529263	0.251059616166625	0.63435837585539	-6.0771	None	DQX1
0.666666666666667	1.38997500048077	1.3113928529263	0.251059616166625	0.63435837585539	-6.0771	None	MSC-AS1
0.666666666666667	1.19498750024039	1.3113928529263	0.251059616166625	0.63435837585539	-6.0771	None	AL359532.1
0.666666666666667	0.861654166907052	1.27181955387431	0.26364450905348	0.63435837585539	-6.12223	None	LINC02522
0.666666666666667	0.861654166907052	1.27181955387431	0.26364450905348	0.63435837585539	-6.12223	None	LINC00640
0.666666666666667	0.861654166907052	1.27181955387431	0.26364450905348	0.63435837585539	-6.12223	None	MORC2-AS1
0.666666666666667	0.861654166907052	1.27181955387431	0.26364450905348	0.63435837585539	-6.12223	None	TMEM213
0.666666666666667	0.861654166907052	1.27181955387431	0.26364450905348	0.63435837585539	-6.12223	None	ARL5C
0.666666666666667	0.861654166907052	1.27181955387431	0.26364450905348	0.63435837585539	-6.12223	None	RTN1
0.666666666666667	0.666666666666667	1.07458115424775	0.335408078194249	0.63435837585539	-6.33638	None	MIR2116
0.666666666666667	0.666666666666667	1.07458115424775	0.335408078194249	0.63435837585539	-6.33638	None	AL392183.1
0.666666666666667	0.666666666666667	1.07458115424775	0.335408078194249	0.63435837585539	-6.33638	None	LINC00551
0.666666666666667	0.333333333333333	1.07458115424775	0.335408078194249	0.63435837585539	-6.33638	None	ERBB4
0.666666666666667	0.666666666666667	1.07458115424775	0.335408078194249	0.63435837585539	-6.33638	None	AC005775.1
0.666666666666667	0.666666666666667	1.07458115424775	0.335408078194249	0.63435837585539	-6.33638	None	LINC01605
0.666666666666667	0.666666666666667	1.07458115424775	0.335408078194249	0.63435837585539	-6.33638	None	JARID2-AS1
0.666666666666667	0.666666666666667	1.07458115424775	0.335408078194249	0.63435837585539	-6.33638	None	AC093001.1
0.666666666666667	0.666666666666667	1.07458115424775	0.335408078194249	0.63435837585539	-6.33638	None	ABCC9
0.666666666666667	0.666666666666667	1.07458115424775	0.335408078194249	0.63435837585539	-6.33638	None	DISP3
0.666666666666667	0.666666666666667	1.07458115424775	0.335408078194249	0.63435837585539	-6.33638	None	AC090946.1
0.666666666666667	0.666666666666667	1.07458115424775	0.335408078194249	0.63435837585539	-6.33638	None	AC005486.1
0.666666666666667	0.666666666666667	1.07458115424775	0.335408078194249	0.63435837585539	-6.33638	None	AL355974.1
0.666666666666667	1.33333333333333	1.07458115424775	0.335408078194249	0.63435837585539	-6.33638	None	CLRN3
0.666666666666667	0.666666666666667	1.07458115424775	0.335408078194249	0.63435837585539	-6.33638	None	AC022276.1
[truncated: 23,464 more rows]

## Sheet: Table S4 yellow_brown_modulgene
genes	module
ABCA1	yellow
[truncated: 189 more rows]

## Sheet: Table S5 Negative-lipidomics
Compound ID	ratio	t.test_p.value	wilcox.test_p.value	t.test_p.value_BHcorrect	wilcox.test_p.value_BHcorrect	sample	Retention.time..min.	ID	KEGG.ID	Formula	Adducts	Score	Fragmentation.Score	Mass.Error..ppm.	Isotope.Similarity	Description	Super.class	Class	Sub.class	Family	m.z	Neutral.mass..Da.	Charge	Pathway	label	chol-1	chol-2	chol-3	MBCD-1	MBCD-2	MBCD-3
[truncated: 5,896 more rows]

[truncated: 6 more sheets: Table S6 positive-lipidomics, Table S7  negative-Metabolomics, Table S8 positive-Metabolomics, Table S9 MetaboAnalyst_result, Table S10 cor_res, Table S11 Primer sequences]
